# Supplementary material for: High-temperature concomitant metal-insulator and spin-reorientation transitions in a compressed nodal-line ferrimagnet Mn3Si2Te6
Source: Nat Commun. 2024 May 11;15:3998. doi: 10.1038/s41467-024-48432-9 (PMC11088669; doi:10.1038/s41467-024-48432-9)
Supplement: Supplementary file 3 — Source Data [file 41467_2024_48432_MOESM3_ESM.xlsx]

## Sheet: fig 1d
T	rho ( 1 GPa)	T	rho (2.9 GPa)		T	rho (4.6 GPa)	T	rho(6.4GPa)	T	rho(8 GPa)	T	rho(10GPa)	T	rho(12GPa)	T	rho(16GPa)	T	rho(18GPa)	T	rho(22GPa)
20.0517	143.537	15.0757	23.7854		10.0654	6.3891	10.075	0.11484	10.0511	0.00992	10.0811	0.00328	5.08175	0.00229	10.0834	0.00044103	5.0809	0.000339433	5.1198	0.000302744
20.232	141.585	15.3881	22.957		10.2595	6.11173	10.415	0.11268	10.2336	0.00988	10.4124	0.00328	5.269	0.00229	10.4293	0.000440834	5.2657	0.000339392	5.47145	0.000302823
20.4321	137.199	15.8325	21.0661		10.472	5.72079	10.8185	0.10947	10.4411	0.00983	10.8303	0.00326	5.43735	0.00228	10.8309	0.00044055	5.4422	0.000339438	5.8312	0.000302691
21.0937	122.69	16.1952	19.5283		11.1057	4.7686	11.1997	0.10654	11.0991	0.00967	11.2009	0.00325	6.1111	0.00228	11.225	0.000440449	6.10355	0.000339194	6.20215	0.00030291
21.2854	118.893	16.6059	18.087		11.3038	4.51706	11.5706	0.1038	11.2873	0.00963	11.5503	0.00324	6.29335	0.00227	11.6018	0.000440287	6.2992	0.000339986	6.5529	0.000303404
21.4804	115.461	17.0094	16.7201		11.5081	4.27307	11.9516	0.10109	11.4659	0.00958	11.9254	0.00323	6.4811	0.00227	11.9453	0.000440171	6.4773	0.00033992	6.93105	0.00030333
22.0946	104.863	17.6965	14.8321		12.0954	3.66328	12.7025	0.09597	12.1062	0.00943	12.709	0.0032	7.10935	0.00225	12.7015	0.000439854	7.1064	0.000339869	7.7138	0.000303287
22.2854	101.762	18.0691	13.9284		12.2833	3.51622	13.0703	0.09357	12.2781	0.00939	13.0892	0.00319	7.29535	0.00225	13.0732	0.000439711	7.29045	0.000339977	8.08835	0.000303232
22.4584	99.1419	18.456	13.0704		12.4743	3.37729	13.4405	0.09122	12.4689	0.00934	13.4464	0.00318	7.4795	0.00224	13.4416	0.000439586	7.4727	0.00033984	8.4496	0.000303215
23.1096	90.438	19.1921	11.6699		13.1011	2.97342	14.2047	0.08677	13.1084	0.00919	14.2154	0.00315	8.10165	0.00223	14.1946	0.000439265	8.0936	0.000339771	9.18655	0.00030307
23.3009	87.9032	19.5638	11.0381		13.2856	2.86315	14.5921	0.08457	13.2927	0.00915	14.583	0.00314	8.2893	0.00222	14.5573	0.000439235	8.2745	0.000339751	9.56685	0.000302984
23.492	85.6196	19.9168	10.4675		13.4695	2.76135	14.927	0.08279	13.4666	0.0091	14.9648	0.00313	8.4668	0.00222	14.9382	0.000439066	8.4508	0.000339743	9.94225	0.000302987
24.1097	78.9007	20.6987	9.39711		14.0909	2.45209	15.7185	0.07875	14.0984	0.00896	15.6974	0.00311	9.0972	0.0022	15.6871	0.000438855	9.1115	0.000339607	10.6974	0.000302876
24.2963	76.9392	21.0539	8.96552		14.2803	2.36905	16.1034	0.07695	14.2814	0.00891	16.0603	0.00309	9.2685	0.0022	16.0404	0.00043879	9.2903	0.000339614	11.0633	0.000302856
24.4868	75.1022	21.4121	8.55097		14.4627	2.29163	16.4742	0.07525	14.4689	0.00887	16.4199	0.00308	9.4542	0.0022	16.4181	0.000438712	9.46445	0.000339559	11.4119	0.000302876
25.0968	69.4979	22.2135	7.74433		15.1049	2.04998	17.197	0.07206	15.0952	0.00873	17.2112	0.00306	10.1087	0.00218	17.2066	0.000438423	10.0992	0.00033944	12.1989	0.000302791
25.2857	67.9922	22.6045	7.39568		15.282	1.9873	17.5594	0.07058	15.2757	0.00869	17.5737	0.00305	10.2939	0.00218	17.5636	0.000438383	10.2838	0.000339491	12.5742	0.000302807
25.4669	66.4502	22.9677	7.08866		15.4575	1.93033	17.9145	0.06914	15.4582	0.00864	17.9425	0.00304	10.4758	0.00217	17.9375	0.000438275	10.4729	0.000339533	12.9488	0.000302714
26.1016	61.6654	23.6993	6.53467		16.1177	1.73847	18.6966	0.06624	16.0949	0.0085	18.6843	0.00302	11.1043	0.00216	18.6973	0.000438116	11.0945	0.000339426	13.6934	0.000302682
26.2927	60.3145	24.0755	6.27497		16.2986	1.68992	19.0433	0.06497	16.2678	0.00846	19.0573	0.00301	11.2813	0.00216	19.0744	0.000438015	11.2744	0.000339332	14.0442	0.000302644
26.4855	59.0086	24.4446	6.03482		16.49	1.64075	19.4143	0.0637	16.4434	0.00843	19.4295	0.003	11.4637	0.00215	19.4506	0.000437948	11.4601	0.000339346	14.414	0.000302649
27.1011	55.0879	25.1876	5.58972		17.0931	1.50057	20.2111	0.06116	17.0945	0.00828	20.1997	0.00298	12.1084	0.00214	20.1926	0.000437756	12.1073	0.000339255	15.189	0.000302575
27.2837	53.9442	25.5583	5.39161		17.2716	1.46333	20.5776	0.06006	17.2813	0.00824	20.5509	0.00297	12.2973	0.00213	20.5438	0.000437717	12.3026	0.000339325	15.5633	0.000302478
27.4672	52.9107	25.9396	5.19916		17.464	1.42521	20.9454	0.05901	17.4619	0.0082	20.916	0.00296	12.481	0.00213	20.9273	0.000437558	12.4903	0.000339246	15.9389	0.000302559
28.0953	49.4938	26.7209	4.83536		18.1005	1.30642	21.7181	0.05686	18.1107	0.00807	21.6865	0.00294	13.0991	0.00212	21.7191	0.000437425	13.1081	0.000339297	16.7245	0.000302515
28.2724	48.6278	27.0744	4.6785		18.2781	1.27695	22.0756	0.05597	18.2946	0.00803	22.0343	0.00293	13.2797	0.00211	22.0661	0.000437352	13.2896	0.000339167	17.0727	0.000302614
28.4462	47.7569	27.4573	4.52529		18.4527	1.24874	22.4551	0.05501	18.4646	0.00799	22.3867	0.00292	13.465	0.00211	22.4106	0.000437322	13.4705	0.000339222	17.445	0.000302417
29.1018	44.7226	28.2065	4.24343		19.1078	1.15014	23.1834	0.05329	19.108	0.00786	23.2112	0.0029	14.1023	0.0021	23.2193	0.000437196	14.1006	0.00033912	18.2318	0.000302463
29.2815	43.9535	28.5654	4.11506		19.2867	1.12609	23.5465	0.05248	19.2965	0.00782	23.5874	0.00289	14.2834	0.0021	23.585	0.000437145	14.2787	0.000339126	18.6051	0.000302485
29.4578	43.2327	28.9542	3.98603		19.469	1.10189	23.9143	0.05171	19.4764	0.00779	23.9263	0.00288	14.4632	0.00209	23.9497	0.000437047	14.4695	0.000339073	18.9626	0.000302454
30.0973	40.6523	29.7234	3.75308		20.106	1.02548	24.7013	0.0501	20.108	0.00766	24.6979	0.00286	15.1003	0.00208	24.7078	0.000436971	15.0961	0.000339103	19.6991	0.00030238
30.2809	39.9464	30.1044	3.64047		20.2932	1.00436	25.0735	0.04939	20.2965	0.00763	25.0573	0.00286	15.2821	0.00208	25.0787	0.000436921	15.2805	0.000339026	20.0641	0.000302437
30.4685	39.3	30.47	3.54165		20.4772	0.98449	25.4429	0.04869	20.4785	0.00759	25.4184	0.00285	15.4638	0.00207	25.4447	0.000436927	15.4706	0.000339048	20.4214	0.000302452
31.109	37.0935	31.2081	3.35157		21.0983	0.92256	26.2186	0.04733	21.1093	0.00747	26.2196	0.00283	16.0988	0.00206	26.1897	0.000436747	16.0996	0.000339012	21.2143	0.000302423
31.285	36.5016	31.5829	3.26497		21.2872	0.90525	26.5811	0.04672	21.2977	0.00744	26.5789	0.00282	16.2823	0.00206	26.5736	0.000436709	16.2789	0.000338974	21.5843	0.000302447
31.4744	35.938	31.9649	3.17148		21.4647	0.88982	26.9471	0.04615	21.4786	0.00741	26.9328	0.00281	16.4676	0.00206	26.9557	0.000436626	16.461	0.000338973	21.9392	0.000302379
32.0996	34.0453	32.7019	3.02155		22.1093	0.83609	27.7209	0.04497	22.1057	0.00729	27.7146	0.0028	17.1017	0.00205	27.6849	0.000436627	17.1001	0.000338928	22.6898	0.000302358
32.2872	33.5083	33.0703	2.95278		22.2919	0.82213	28.0801	0.04444	22.29	0.00726	28.0826	0.00279	17.2747	0.00204	28.0517	0.000436598	17.2892	0.000338898	23.0404	0.000302348
32.4825	32.9686	33.4323	2.88409		22.476	0.80841	28.4472	0.04395	22.4773	0.00723	28.4379	0.00278	17.4633	0.00204	28.4061	0.000436542	17.4672	0.000338897	23.3872	0.000302421
33.1103	31.3757	34.23	2.7443		23.0966	0.76529	29.1922	0.04292	23.1081	0.00712	29.1894	0.00277	18.1099	0.00203	29.2009	0.000436455	18.0963	0.000338909	24.1918	0.000302372
33.2969	30.9279	34.6223	2.67969		23.2771	0.75354	29.5734	0.04244	23.2867	0.00709	29.5547	0.00276	18.2879	0.00203	29.5662	0.000436385	18.2776	0.000338839	24.5583	0.000302362
33.4858	30.4469	34.9982	2.62086		23.4601	0.74213	29.9291	0.04201	23.467	0.00706	29.919	0.00276	18.4685	0.00203	29.9423	0.000436351	18.4571	0.000338793	24.9406	0.000302338
34.1067	28.9938	35.6827	2.51601		24.0997	0.70412	30.6996	0.04109	24.1008	0.00696	30.6966	0.00274	19.0901	0.00202	30.7198	0.000436298	19.0942	0.000338859	25.6943	0.000302366
34.2964	28.5325	36.0611	2.46288		24.2902	0.69362	31.0717	0.04067	24.2785	0.00693	31.0766	0.00274	19.2774	0.00201	31.0814	0.000436318	19.2828	0.000338803	26.0356	0.000302325
34.4736	28.1643	36.4288	2.41085		24.4715	0.6838	31.4564	0.04026	24.4622	0.0069	31.4418	0.00273	19.4668	0.00201	31.4378	0.000436314	19.4679	0.000338859	26.389	0.000302402
35.0951	26.8866	37.1925	2.31071		25.1053	0.65227	32.2221	0.03946	25.0938	0.0068	32.208	0.00272	20.1044	0.002	32.1799	0.000436233	20.0971	0.000338808	27.2186	0.000302431
35.2772	26.5445	37.5641	2.26406		25.2845	0.6434	32.5859	0.03909	25.2721	0.00677	32.5618	0.00271	20.2926	0.002	32.5444	0.000436116	20.2755	0.000338739	27.5623	0.000302414
35.4627	26.1833	37.9418	2.21882		25.4651	0.63511	32.9593	0.03873	25.4474	0.00675	32.9221	0.0027	20.4754	0.002	32.8987	0.000436179	20.4546	0.000338757	27.9352	0.000302417
36.1048	24.9822	38.7215	2.12844		26.0949	0.60776	33.694	0.03803	26.0925	0.00665	33.696	0.00269	21.1084	0.00199	33.711	0.000436064	21.0901	0.000338678	28.6975	0.000302426
36.2921	24.6502	39.0838	2.08899		26.2769	0.60043	34.0474	0.03773	26.2839	0.00662	34.0598	0.00269	21.2975	0.00199	34.0898	0.000436068	21.2685	0.000338719	29.0659	0.00030247
36.486	24.3359	39.4624	2.0493		26.4545	0.59358	34.4168	0.03741	26.4658	0.0066	34.4335	0.00268	21.4682	0.00198	34.4519	0.000436037	21.4612	0.000338757	29.4376	0.000302415
37.1067	23.3097	40.2157	1.97304		27.1125	0.56913	35.2085	0.03676	27.1061	0.00651	35.1972	0.00267	22.1005	0.00198	35.2099	0.000436042	22.0921	0.000338914	30.1978	0.000302517
37.2894	23.0265	40.5837	1.93723		27.2872	0.56281	35.5686	0.03647	27.2887	0.00648	35.5598	0.00266	22.2791	0.00197	35.5688	0.00043611	22.267	0.000338938	30.5482	0.000302535
37.4802	22.7385	40.9458	1.90396		27.4672	0.55656	35.9431	0.03618	27.482	0.00646	35.9261	0.00266	22.4663	0.00197	35.9278	0.000436025	22.4473	0.000339055	30.9229	0.000302542
38.1103	21.8239	41.7054	1.83592		28.0925	0.53519	36.6847	0.03563	28.1066	0.00638	36.6846	0.00265	23.1044	0.00196	36.7144	0.000435998	23.0975	0.000338901	31.7139	0.000302539
38.3006	21.5676	42.0682	1.80503		28.2807	0.52933	37.0463	0.03537	28.294	0.00635	37.0637	0.00264	23.2819	0.00196	37.0931	0.000435981	23.2775	0.000338937	32.0669	0.000302599
38.4907	21.2922	42.442	1.77424		28.4647	0.52385	37.4177	0.03511	28.4767	0.00633	37.4432	0.00264	23.4598	0.00196	37.456	0.000435907	23.4576	0.000338862	32.4436	0.000302594
39.115	20.475	43.225	1.71334		29.1061	0.50522	38.2225	0.03459	29.1031	0.00625	38.1996	0.00263	24.101	0.00195	38.1902	0.000435888	24.1044	0.000338903	33.2113	0.00030262
39.2946	20.2482	43.5878	1.68499		29.2839	0.50046	38.5896	0.03434	29.288	0.00623	38.5654	0.00262	24.2813	0.00195	38.5549	0.00043583	24.2923	0.000338932	33.5709	0.000302687
39.4751	20.0314	43.9466	1.65826		29.4747	0.49542	38.9614	0.03411	29.4586	0.00621	38.9006	0.00262	24.4639	0.00195	38.9132	0.000435851	24.4811	0.000338873	33.9345	0.000302646
40.1228	19.2468	44.7036	1.60454		30.1122	0.47897	39.6861	0.03367	30.1071	0.00613	39.7092	0.00261	25.0959	0.00194	39.6994	0.000435886	25.0958	0.000338873	34.7148	0.0003027
40.3124	19.041	45.0875	1.57803		30.2926	0.47454	40.0408	0.03346	30.2939	0.00611	40.0727	0.0026	25.2852	0.00194	40.0943	0.000435822	25.2802	0.000338891	35.0793	0.000302734
40.486	18.8609	45.4648	1.5531		30.485	0.47008	40.4246	0.03325	30.4747	0.00609	40.4355	0.0026	25.4678	0.00194	40.4522	0.000435881	25.4582	0.000338884	35.4513	0.00030278
41.1165	18.1764	46.2231	1.50527		31.0909	0.45622	41.2103	0.03281	31.109	0.00602	41.1853	0.00259	26.0886	0.00193	41.1936	0.000435796	26.1033	0.000338952	36.2045	0.000302791
41.3064	17.9744	46.5919	1.4821		31.2695	0.45243	41.5604	0.03263	31.3028	0.006	41.5494	0.00258	26.2643	0.00193	41.5524	0.000435831	26.287	0.000338902	36.5607	0.000302761
41.489	17.7992	46.952	1.46075		31.444	0.44863	41.9384	0.03244	31.4806	0.00598	41.9115	0.00258	26.4517	0.00193	41.9038	0.000435799	26.468	0.000338901	36.9229	0.000302756
42.1046	17.1948	47.6897	1.41832		32.1101	0.435	42.7094	0.03205	32.0933	0.00591	42.6874	0.00257	27.1079	0.00192	42.7112	0.000435804	27.0977	0.0003388	37.7007	0.000302883
42.2988	17.0115	48.0467	1.39806		32.2968	0.43138	43.0806	0.03187	32.2818	0.00589	43.0703	0.00257	27.2907	0.00192	43.0891	0.000435777	27.2783	0.000338982	38.0793	0.00030288
42.4863	16.8218	48.4297	1.37761		32.4886	0.42782	43.4539	0.03169	32.4639	0.00587	43.4262	0.00256	27.4632	0.00192	43.4541	0.000435771	27.4646	0.000338893	38.4353	0.0003029
43.1001	16.2878	49.1933	1.33777		33.1116	0.41637	44.2107	0.03136	33.1034	0.00581	44.1908	0.00255	28.1098	0.00191	44.1831	0.000435745	28.1054	0.000338868	39.1791	0.00030293
43.2886	16.1257	49.5558	1.31977		33.2882	0.4133	44.5898	0.03119	33.2922	0.00579	44.5506	0.00255	28.2889	0.00191	44.5413	0.000435757	28.2828	0.000338904	39.558	0.000302938
43.4674	15.97	49.9466	1.30078		33.4684	0.41022	44.9715	0.03103	33.481	0.00577	44.918	0.00255	28.4745	0.00191	44.929	0.000435774	28.47	0.000338884	39.9072	0.000303115
44.1036	15.4582	50.7148	1.26379		34.0982	0.3998	45.7172	0.03071	34.0964	0.00572	45.6957	0.00254	29.1086	0.0019	45.7219	0.000435773	29.1019	0.000338905	40.7101	0.000303012
44.2966	15.3106	51.085	1.247		34.2783	0.39692	46.06	0.03057	34.2767	0.0057	46.0692	0.00254	29.2844	0.0019	46.0956	0.000435775	29.291	0.000338937	41.0853	0.00030308
44.4688	15.1695	51.4531	1.23054		34.4655	0.39396	46.4145	0.03043	34.4607	0.00568	46.4179	0.00253	29.476	0.0019	46.4588	0.000435702	29.4701	0.000338988	41.4491	0.000303085
45.1103	14.7024	52.2182	1.19686		35.1006	0.3844	47.1798	0.03014	35.0921	0.00563	47.2052	0.00252	30.1044	0.00189	47.1941	0.000435795	30.1048	0.000338897	42.2233	0.000303133
45.2918	14.5719	52.5925	1.18168		35.2979	0.38165	47.5596	0.03	35.2791	0.00561	47.5836	0.00252	30.2916	0.00189	47.5542	0.000435682	30.2808	0.000339017	42.5787	0.000303201
45.4772	14.4378	52.9697	1.16612		35.485	0.37896	47.9258	0.02986	35.4625	0.00559	47.9495	0.00252	30.4716	0.00189	47.9331	0.000435694	30.4611	0.00033896	42.9527	0.00030318
46.1204	14.0113	53.7146	1.13651		36.1108	0.37035	48.7084	0.02958	36.1099	0.00554	48.6892	0.00251	31.1026	0.00188	48.7045	0.000435689	31.094	0.000339018	43.6921	0.000303232
46.3092	13.8757	54.0792	1.12282		36.2942	0.36797	49.0638	0.02946	36.2925	0.00553	49.0519	0.00251	31.2858	0.00188	49.0633	0.000435789	31.2736	0.000338919	44.0717	0.00030331
46.5049	13.7434	54.461	1.10863		36.4838	0.36556	49.4258	0.02933	36.4788	0.00551	49.428	0.0025	31.4675	0.00188	49.4235	0.000435704	31.4606	0.000338966	44.444	0.0003033
47.1013	13.3851	55.2219	1.08086		37.1133	0.35773	50.2182	0.02908	37.0981	0.00546	50.2126	0.0025	32.0926	0.00188	50.2075	0.000435745	32.0974	0.000338995	45.2218	0.000303387
47.2818	13.2745	55.5786	1.06833		37.2936	0.35556	50.5842	0.02896	37.2783	0.00545	50.5919	0.00249	32.2717	0.00188	50.5902	0.000435693	32.278	0.000339045	45.5737	0.000303328
47.4716	13.1597	55.9291	1.05652		37.4701	0.35353	50.9624	0.02884	37.4684	0.00543	50.9646	0.00249	32.4515	0.00187	50.9442	0.000435716	32.4547	0.000339076	45.935	0.000303396
48.0958	12.8128	56.7082	1.03056		38.1102	0.34617	51.698	0.02861	38.1118	0.00538	51.7112	0.00248	33.1129	0.00187	51.7007	0.000435676	33.1093	0.000339092	46.7095	0.000303495
48.2723	12.7141	57.0718	1.01908		38.2921	0.34413	52.0581	0.02851	38.2918	0.00537	52.0703	0.00248	33.2944	0.00187	52.05	0.000435784	33.29	0.000339082	47.0639	0.000303505
48.4654	12.6103	57.4216	1.00798		38.482	0.3421	52.4252	0.0284	38.481	0.00536	52.4341	0.00248	33.4807	0.00187	52.4048	0.000435732	33.4746	0.000339134	47.422	0.000303515
49.1028	12.2674	58.2101	0.98398		39.1097	0.33569	53.2257	0.02818	39.1083	0.00531	53.2083	0.00247	34.1093	0.00186	53.2066	0.000435714	34.1039	0.000339072	48.2094	0.000303625
49.2759	12.1815	58.5759	0.97318		39.2901	0.33387	53.5894	0.02807	39.2826	0.0053	53.5836	0.00247	34.3011	0.00186	53.5652	0.000435738	34.2902	0.000339106	48.5943	0.000303594
49.474	12.0898	58.9302	0.96275		39.4707	0.33203	53.9464	0.02798	39.4628	0.00529	53.9601	0.00247	34.4896	0.00186	53.932	0.000435813	34.476	0.000339091	48.9556	0.000303714
50.1016	11.7756	59.7203	0.94022		40.0921	0.32605	54.6846	0.02778	40.099	0.00525	54.7251	0.00246	35.1155	0.00185	54.696	0.000435745	35.1009	0.000339102	49.6949	0.000303685
50.2974	11.6884	60.1039	0.93016		40.2715	0.32438	55.0511	0.02768	40.283	0.00523	55.0829	0.00246	35.2955	0.00185	55.0744	0.000435758	35.2844	0.000339211	50.0519	0.000303671
50.4788	11.6068	60.465	0.92014		40.4511	0.32273	55.4078	0.02759	40.4649	0.00522	55.4263	0.00246	35.4806	0.00185	55.4363	0.000435766	35.4627	0.00033913	50.4297	0.00030379
51.1125	11.323	61.2359	0.9002		41.0977	0.31712	56.1839	0.0274	41.0914	0.00518	56.2138	0.00245	36.1001	0.00185	56.2071	0.000435753	36.1051	0.000339212	51.1893	0.000303803
51.2981	11.2386	61.6197	0.89071		41.2765	0.31556	56.5543	0.0273	41.2816	0.00517	56.5641	0.00245	36.2873	0.00185	56.56	0.000435774	36.2814	0.000339106	51.5639	0.000303867
51.4779	11.1645	61.9828	0.88162		41.4604	0.31403	56.9344	0.02721	41.4634	0.00516	56.9233	0.00244	36.4682	0.00185	56.9242	0.000435813	36.4705	0.000339161	51.9397	0.000303861
52.1189	10.902	62.682	0.86494		42.1098	0.30869	57.7097	0.02703	42.0941	0.00512	57.7113	0.00244	37.1002	0.00184	57.7097	0.000435761	37.0988	0.000339201	52.7191	0.000303954
52.3106	10.8142	63.0592	0.85606		42.2899	0.30725	58.0777	0.02695	42.2844	0.00511	58.0767	0.00244	37.2867	0.00184	58.0885	0.000435835	37.2747	0.000339136	53.0795	0.000304051
52.4836	10.7444	63.441	0.84748		42.4774	0.30579	58.4479	0.02687	42.4626	0.0051	58.4299	0.00243	37.4738	0.00184	58.4425	0.000435866	37.4552	0.000339212	53.4269	0.000304022
53.1052	10.5148	64.2126	0.83039		43.1097	0.30093	59.2028	0.0267	43.1016	0.00506	59.1875	0.00243	38.0969	0.00184	59.1936	0.000435821	38.1127	0.000339259	54.182	0.000304062
53.2888	10.443	64.5915	0.82218		43.2968	0.29957	59.5688	0.02662	43.2796	0.00505	59.55	0.00243	38.2808	0.00183	59.5675	0.00043583	38.2995	0.00033924	54.5647	0.000304111
53.4868	10.3667	64.9818	0.8141		43.4802	0.29826	59.9275	0.02655	43.4701	0.00504	59.9117	0.00242	38.4661	0.00183	59.9381	0.000435763	38.4779	0.000339163	54.9437	0.000304137
54.1105	10.1408	65.6899	0.79953		44.1106	0.29377	60.7022	0.02639	44.1034	0.00501	60.6977	0.00242	39.1007	0.00183	60.7085	0.00043578	39.1058	0.000339289	55.7199	0.000304189
54.3054	10.0748	66.0395	0.79272		44.2967	0.29248	61.0666	0.02631	44.2891	0.005	61.0762	0.00242	39.2809	0.00183	61.0899	0.000435833	39.2836	0.00033921	56.095	0.000304298
54.4742	10.0166	66.4049	0.78569		44.4727	0.29125	61.4353	0.02624	44.4808	0.00499	61.4333	0.00241	39.4678	0.00183	61.4676	0.000435846	39.4539	0.000339334	56.4453	0.000304226
55.1098	9.79542	67.1823	0.77084		45.0973	0.28722	62.1889	0.02609	45.0926	0.00496	62.2013	0.00241	40.1059	0.00182	62.2105	0.000435813	40.0969	0.000339202	57.2018	0.000304269
55.3058	9.73284	67.5649	0.76393		45.2748	0.28608	62.5644	0.02602	45.2765	0.00495	62.5815	0.00241	40.2893	0.00182	62.5722	0.000435823	40.2767	0.000339329	57.5752	0.000304378
55.4965	9.67428	67.9164	0.75742		45.4543	0.28495	62.9453	0.02595	45.4532	0.00494	62.9432	0.0024	40.4806	0.00182	62.9332	0.000435869	40.4695	0.000339334	57.9353	0.000304395
56.1022	9.49207	68.7049	0.74352		46.1047	0.28089	63.6823	0.02581	46.0977	0.00491	63.6923	0.0024	41.0947	0.00182	63.7117	0.000435852	41.0942	0.000339377	58.6857	0.000304464
56.2919	9.43441	69.0609	0.73755		46.2948	0.27978	64.0456	0.02575	46.2938	0.0049	64.0729	0.0024	41.2752	0.00182	64.0814	0.000435867	41.276	0.000339429	59.0714	0.000304483
56.4817	9.37399	69.4244	0.73152		46.4738	0.27871	64.4034	0.02568	46.4832	0.00489	64.43	0.0024	41.4663	0.00182	64.4557	0.000435805	41.4575	0.00033946	59.4402	0.000304577
57.1031	9.19813	70.1908	0.71924		47.0945	0.27516	65.2132	0.02554	47.1052	0.00486	65.2009	0.00239	42.1132	0.00181	65.2008	0.000435878	42.0999	0.00033941	60.2079	0.000304644
57.2917	9.1514	70.5516	0.71344		47.2739	0.27416	65.5923	0.02548	47.2871	0.00485	65.571	0.00239	42.2964	0.00181	65.556	0.000435849	42.2916	0.000339431	60.5671	0.000304585
57.4915	9.09572	70.9353	0.70773		47.4549	0.27314	65.9625	0.02541	47.4648	0.00484	65.913	0.00239	42.4774	0.00181	65.9344	0.000435878	42.4714	0.0003394	60.9279	0.000304636
58.0955	8.93187	71.7217	0.69581		48.108	0.26972	66.7194	0.02529	48.1026	0.00481	66.6951	0.00238	43.1086	0.00181	66.716	0.000435868	43.1019	0.000339483	61.6988	0.000304762
58.2707	8.8827	72.0762	0.69065		48.2931	0.26872	67.0871	0.02523	48.2833	0.00481	67.0722	0.00238	43.2938	0.00181	67.0969	0.000435799	43.2831	0.000339487	62.0618	0.000304801
58.4561	8.83734	72.4351	0.68544		48.4674	0.26782	67.4356	0.02517	48.4646	0.0048	67.4479	0.00238	43.4699	0.00181	67.4745	0.000435809	43.4723	0.000339523	62.428	0.000304768
59.1074	8.67692	73.2053	0.67457		49.1032	0.26461	68.2091	0.02505	49.1007	0.00477	68.2039	0.00237	44.0947	0.0018	68.2163	0.000435688	44.094	0.000339483	63.185	0.000304881
59.2948	8.6328	73.5764	0.6696		49.2777	0.2637	68.5744	0.025	49.2846	0.00476	68.5823	0.00237	44.2768	0.0018	68.5745	0.000435663	44.2743	0.000339554	63.5438	0.00030494
59.4881	8.58689	73.9647	0.66466		49.4725	0.2628	68.9562	0.02494	49.4669	0.00476	68.9578	0.00237	44.4674	0.0018	68.9518	0.000435686	44.4564	0.000339551	63.9239	0.00030481
60.1079	8.43973	74.722	0.65486		50.1113	0.25973	69.6944	0.02483	50.0974	0.00473	69.6881	0.00237	45.0971	0.0018	69.7049	0.000435742	45.1067	0.000339649	64.7226	0.000305006
60.2888	8.39992	75.1059	0.65021		50.2948	0.25888	70.0749	0.02477	50.2766	0.00472	70.0378	0.00236	45.2757	0.0018	70.0815	0.000435814	45.2901	0.000339674	65.0913	0.000304969
60.477	8.3599	75.4804	0.64542		50.4755	0.25807	70.4531	0.02472	50.4628	0.00472	70.4006	0.00236	45.4562	0.0018	70.444	0.000435829	45.4755	0.000339664	65.4681	0.00030498
61.0853	8.22596	76.1829	0.63724		51.1093	0.25522	71.2202	0.0246	51.0976	0.00469	71.2231	0.00236	46.1054	0.00179	71.2148	0.000435735	46.1084	0.000339652	66.207	0.000305105
61.2776	8.18338	76.5499	0.63314		51.2961	0.25438	71.582	0.02455	51.2777	0.00469	71.5745	0.00236	46.2977	0.00179	71.5776	0.000435711	46.2968	0.000339724	66.5667	0.000305045
61.4693	8.13894	76.9346	0.62908		51.4684	0.25364	71.9402	0.02451	51.4666	0.00468	71.9558	0.00235	46.4737	0.00179	71.9457	0.000435815	46.4841	0.000339694	66.9267	0.000305223
62.0936	8.01542	77.6942	0.62073		52.099	0.25108	72.7186	0.0244	52.0971	0.00465	72.7081	0.00235	47.1038	0.00179	72.7183	0.000435783	47.1073	0.000339804	67.7212	0.000305253
62.2814	7.97832	78.0426	0.61696		52.2868	0.25035	73.0927	0.02435	52.27	0.00465	73.0898	0.00235	47.2868	0.00179	73.0751	0.000435833	47.2878	0.000339667	68.0763	0.000305313
62.4619	7.9458	78.4224	0.613		52.4639	0.24958	73.4555	0.0243	52.4605	0.00464	73.4647	0.00235	47.4687	0.00179	73.4417	0.000435804	47.4742	0.000339752	68.4415	0.000305242
63.1022	7.82344	79.1788	0.60507		53.0951	0.24705	74.1942	0.02421	53.113	0.00462	74.2002	0.00234	48.1131	0.00178	74.2175	0.000435823	48.1026	0.000339783	69.1995	0.000305441
63.2908	7.79017	79.5403	0.60157		53.281	0.24634	74.5468	0.02416	53.2931	0.00461	74.5839	0.00234	48.2901	0.00178	74.596	0.000435875	48.2846	0.000339726	69.565	0.000305434
63.4838	7.75361	79.9055	0.59809		53.4627	0.24563	74.8988	0.02412	53.4826	0.00461	74.9581	0.00234	48.4766	0.00178	74.9511	0.000435823	48.473	0.000339814	69.9165	0.000305532
64.0971	7.64101	80.7231	0.59044		54.1067	0.24322	75.7017	0.02402	54.0897	0.00458	75.697	0.00234	49.1031	0.00178	75.71	0.000436066	49.102	0.000339946	70.7	0.000305495
64.2849	7.61076	81.0835	0.58716		54.2837	0.24257	76.0631	0.02397	54.273	0.00458	76.0589	0.00234	49.2908	0.00178	76.0887	0.00043594	49.2899	0.000339829	71.0605	0.000305604
64.4664	7.57925	81.456	0.5839		54.4659	0.24192	76.4368	0.02393	54.4486	0.00457	76.4183	0.00233	49.4788	0.00178	76.4693	0.000435787	49.4714	0.000339869	71.4458	0.000305674
65.1004	7.47914	82.206	0.57753		55.1077	0.2397	77.2108	0.02384	55.102	0.00455	77.2047	0.00233	50.099	0.00178	77.2081	0.000436012	50.1056	0.000339808	72.193	0.000305656
65.2897	7.444	82.5774	0.57449		55.3013	0.23904	77.5718	0.0238	55.2822	0.00455	77.5622	0.00233	50.276	0.00178	77.5721	0.000435854	50.2925	0.000339787	72.5473	0.000305632
65.4851	7.41394	82.9415	0.57129		55.4813	0.2384	77.941	0.02375	55.4661	0.00454	77.9261	0.00233	50.4509	0.00177	77.9393	0.000435897	50.4738	0.000339685	72.9096	0.00030568
66.1004	7.31955	83.6984	0.56545		56.0996	0.23627	78.7053	0.02367	56.1018	0.00452	78.7083	0.00232	51.1093	0.00177	78.724	0.000435993	51.1081	0.000340123	73.6993	0.000305817
66.2905	7.29312	84.0757	0.56252		56.2906	0.23566	79.0814	0.02363	56.2938	0.00451	79.0554	0.00232	51.2963	0.00177	79.1068	0.000435997	51.2879	0.000339972	74.0624	0.000305837
66.4737	7.2659	84.4532	0.5598		56.4754	0.23505	79.4522	0.02359	56.4768	0.00451	79.4091	0.00232	51.473	0.00177	79.4423	0.000435909	51.468	0.000340033	74.4059	0.000305858
67.1054	7.1758	85.1899	0.55466		57.1069	0.23308	80.207	0.0235	57.1057	0.00449	80.1994	0.00232	52.1108	0.00177	80.2111	0.000435989	52.1016	0.000339953	75.1777	0.000305961
67.2928	7.14912	85.5576	0.55223		57.2891	0.23253	80.5747	0.02347	57.2882	0.00448	80.5807	0.00232	52.2983	0.00177	80.5783	0.000436018	52.2899	0.000339971	75.5296	0.000305901
67.4703	7.1251	85.9219	0.54969		57.4686	0.23197	80.9467	0.02343	57.4678	0.00448	80.9674	0.00231	52.4798	0.00177	80.9599	0.000436034	52.4703	0.000339946	75.8787	0.000305988
68.0971	7.03908	86.7116	0.54457		58.1079	0.23014	81.6851	0.02335	58.0919	0.00446	81.7025	0.00231	53.0913	0.00176	81.689	0.000436193	53.0983	0.000340025	76.6911	0.000306137
68.2875	7.01413	87.0919	0.54223		58.3008	0.22958	82.04	0.02331	58.278	0.00445	82.075	0.00231	53.2818	0.00176	82.0714	0.000436098	53.2844	0.00034004	77.0548	0.000306069
68.4764	6.98997	87.4594	0.53995		58.4821	0.22905	82.4013	0.02328	58.4665	0.00445	82.4277	0.00231	53.4666	0.00176	82.4278	0.000436101	53.4582	0.000340153	77.4201	0.000306056
69.0983	6.91431	88.2159	0.53547		59.0949	0.22723	83.189	0.0232	59.0954	0.00443	83.1869	0.0023	54.1037	0.00176	83.2146	0.000436257	54.1004	0.000340013	78.1949	0.000306192
69.2932	6.89151	88.601	0.53335		59.2737	0.22674	83.5404	0.02316	59.2852	0.00443	83.5482	0.0023	54.2873	0.00176	83.5613	0.000436103	54.2756	0.000340087	78.5571	0.000306231
69.4747	6.86961	88.9729	0.53125		59.4616	0.22622	83.9052	0.02313	59.4733	0.00442	83.9259	0.0023	54.465	0.00176	83.93	0.000436204	54.4574	0.000340272	78.9202	0.000306267
70.0912	6.79984	89.6851	0.52745		60.1168	0.22447	84.6946	0.02305	60.1018	0.0044	84.694	0.0023	55.102	0.00176	84.6977	0.000436135	55.1075	0.000340187	79.7027	0.000306342
70.2831	6.77834	90.0613	0.52557		60.295	0.22399	85.062	0.02302	60.2831	0.0044	85.0725	0.0023	55.293	0.00176	85.069	0.000436266	55.2903	0.000340027	80.082	0.000306353
70.4652	6.75648	90.4225	0.52388		60.4736	0.22353	85.4419	0.02298	60.4731	0.00439	85.4437	0.0023	55.4821	0.00176	85.4463	0.000436321	55.4682	0.000340033	80.4457	0.000306383
71.1102	6.68832	91.2225	0.5201		61.1043	0.22193	86.2155	0.02291	61.1054	0.00438	86.1965	0.00229	56.1057	0.00175	86.1826	0.000436373	56.1025	0.000340374	81.2003	0.000306475
71.2874	6.67049	91.6008	0.51845		61.2963	0.22147	86.5858	0.02288	61.2925	0.00437	86.5579	0.00229	56.286	0.00175	86.5614	0.000436322	56.2826	0.000340345	81.5628	0.000306434
71.4764	6.65154	91.965	0.51687		61.4761	0.22101	86.9421	0.02285	61.4746	0.00437	86.9215	0.00229	56.4661	0.00175	86.8978	0.000436362	56.477	0.00034016	81.9305	0.000306552
72.0983	6.59247	92.7198	0.51382		62.1105	0.21951	87.6883	0.02278	62.0969	0.00435	87.6769	0.00229	57.1029	0.00175	87.6801	0.000436325	57.1031	0.000340369	82.7013	0.00030648
72.2785	6.57476	93.0717	0.51243		62.282	0.2191	88.0533	0.02275	62.278	0.00435	88.0486	0.00229	57.2891	0.00175	88.0328	0.000436343	57.2819	0.000340292	83.0761	0.000306661
72.4712	6.5569	93.4334	0.51106		62.4659	0.21867	88.4394	0.02272	62.4582	0.00434	88.4357	0.00228	57.4802	0.00175	88.3902	0.000436324	57.4663	0.000340416	83.4557	0.000306651
73.0982	6.49889	94.1865	0.50835		63.1039	0.21714	89.2144	0.02265	63.1099	0.00433	89.185	0.00228	58.1022	0.00175	89.1945	0.000436308	58.0984	0.00034032	84.2046	0.000306698
73.2924	6.48379	94.5679	0.50703		63.2841	0.21673	89.5842	0.02262	63.2903	0.00432	89.565	0.00228	58.287	0.00175	89.5805	0.000436366	58.2925	0.000340453	84.5888	0.000306736
73.4869	6.4679	94.9299	0.50588		63.4722	0.21632	89.9413	0.02259	63.4782	0.00432	89.9143	0.00228	58.4704	0.00175	89.9597	0.000436428	58.475	0.000340428	84.9669	0.00030683
74.1077	6.41756	95.7086	0.50354		64.0904	0.21501	90.7001	0.02253	64.1081	0.0043	90.6876	0.00228	59.0986	0.00174	90.6909	0.000436501	59.1014	0.0003404	85.6992	0.0003069
74.2767	6.40459	96.0845	0.50244		64.2743	0.21464	91.0692	0.0225	64.29	0.0043	91.0631	0.00228	59.2709	0.00174	91.0559	0.000436439	59.2903	0.000340499	86.0585	0.0003069
74.4661	6.38961	96.4475	0.50148		64.4631	0.21424	91.4339	0.02247	64.4663	0.0043	91.4139	0.00227	59.4644	0.00174	91.4207	0.000436459	59.481	0.000340598	86.4168	0.00030692
75.1011	6.34454	97.1916	0.49965		65.1059	0.21297	92.216	0.02241	65.0994	0.00428	92.213	0.00227	60.0919	0.00174	92.1899	0.000436475	60.1072	0.000340511	87.1964	0.000306922
75.2802	6.33424	97.5727	0.49875		65.29	0.2126	92.5968	0.02238	65.2847	0.00428	92.5917	0.00227	60.2899	0.00174	92.5665	0.00043649	60.2872	0.000340558	87.5361	0.000307054
75.4697	6.32253	97.9317	0.49796		65.4629	0.21226	92.9638	0.02235	65.4757	0.00427	92.9533	0.00227	60.4681	0.00174	92.9244	0.000436522	60.4718	0.000340563	87.9182	0.000307052
76.0938	6.28169	98.7082	0.49658		66.1094	0.21092	93.704	0.02229	66.112	0.00426	93.6916	0.00227	61.0955	0.00174	93.7026	0.000436454	61.0986	0.000340602	88.7304	0.0003071
76.2817	6.2703	99.082	0.49594		66.2823	0.21059	94.0708	0.02227	66.3002	0.00425	94.0484	0.00226	61.2771	0.00174	94.0486	0.000436489	61.2768	0.000340621	89.0854	0.000307206
76.4617	6.26078	99.4475	0.49537		66.4603	0.21025	94.4321	0.02224	66.4798	0.00425	94.4143	0.00226	61.455	0.00174	94.3902	0.000436544	61.4562	0.000340658	89.456	0.000307156
77.0948	6.22729	100.187	0.49428		67.1003	0.20905	95.1783	0.02219	67.0948	0.00424	95.1763	0.00226	62.0997	0.00173	95.2049	0.000436567	62.0958	0.000340795	90.2082	0.000307231
77.2731	6.2184	100.536	0.49387		67.2909	0.20871	95.5489	0.02216	67.2828	0.00423	95.5524	0.00226	62.2707	0.00173	95.58	0.000436499	62.2805	0.000340718	90.5842	0.000307257
77.4601	6.21048	100.916	0.49344		67.4737	0.20837	95.9125	0.02213	67.4622	0.00423	95.9057	0.00226	62.4543	0.00173	95.9553	0.000436653	62.4614	0.000340694	90.9729	0.000307294
78.108	6.1754	101.717	0.49274		68.0964	0.20727	96.6931	0.02208	68.1193	0.00422	96.6972	0.00226	63.0947	0.00173	96.6883	0.000436617	63.1052	0.000340779	91.6885	0.000307411
78.2953	6.16975	102.07	0.4925		68.2786	0.20696	97.0594	0.02205	68.3012	0.00421	97.0566	0.00226	63.2741	0.00173	97.0472	0.000436646	63.2918	0.000340812	92.0412	0.000307404
78.4751	6.16282	102.444	0.49234		68.4553	0.20665	97.4203	0.02203	68.488	0.00421	97.4168	0.00225	63.4648	0.00173	97.425	0.000436632	63.4714	0.000340826	92.4016	0.000307407
79.0944	6.14087	103.205	0.49215		69.0999	0.20557	98.2191	0.02197	69.0936	0.0042	98.2091	0.00225	64.0923	0.00173	98.1929	0.000436653	64.1039	0.000340846	93.2105	0.000307584
79.2853	6.1337	103.58	0.49211		69.2786	0.20527	98.568	0.02195	69.2834	0.00419	98.5779	0.00225	64.2704	0.00173	98.5767	0.000436624	64.287	0.000340871	93.5909	0.000307598
79.4758	6.1289	103.94	0.49211		69.4684	0.20496	98.9403	0.02193	69.4736	0.00419	98.9476	0.00225	64.4625	0.00173	98.9333	0.000436671	64.4749	0.000340875	93.9521	0.000307593
80.0952	6.11267	104.708	0.49228		70.0991	0.20391	99.683	0.02188	70.0958	0.00418	99.7013	0.00225	65.0971	0.00173	99.7151	0.000436693	65.1052	0.000340997	94.7146	0.000307621
80.2712	6.10726	105.083	0.49251		70.293	0.20361	100.059	0.02185	70.275	0.00417	100.07	0.00224	65.2693	0.00173	100.092	0.000436723	65.3026	0.00034098	95.0623	0.000307647
80.4547	6.10349	105.427	0.49272		70.4746	0.20332	100.428	0.02183	70.4554	0.00417	100.435	0.00224	65.4624	0.00172	100.457	0.000436709	65.4875	0.000340962	95.4369	0.000307712
81.1016	6.09232	106.173	0.49333		71.0947	0.20238	101.187	0.02178	71.1089	0.00416	101.215	0.00224	66.1005	0.00172	101.208	0.000436657	66.0978	0.000341019	96.2007	0.000307763
81.2936	6.09048	106.554	0.49373		71.2783	0.20211	101.566	0.02176	71.2887	0.00415	101.568	0.00224	66.2916	0.00172	101.55	0.000436748	66.2849	0.000340998	96.5595	0.000307787
81.4832	6.08602	106.923	0.49416		71.4691	0.20182	101.928	0.02174	71.4745	0.00415	101.935	0.00224	66.4742	0.00172	101.911	0.000436747	66.4685	0.000341042	96.9217	0.000307743
82.1039	6.08222	107.726	0.49536		72.1	0.20092	102.68	0.02169	72.0902	0.00414	102.694	0.00224	67.1153	0.00172	102.688	0.000436797	67.1023	0.000341114	97.6966	0.000307855
82.2745	6.08211	108.1	0.49598		72.28	0.20067	103.035	0.02167	72.272	0.00414	103.056	0.00224	67.2972	0.00172	103.05	0.000436861	67.2819	0.000341109	98.0503	0.00030794
82.4727	6.08053	108.463	0.49664		72.4669	0.20041	103.393	0.02165	72.4546	0.00413	103.422	0.00223	67.4764	0.00172	103.417	0.000436733	67.4696	0.000341022	98.4108	0.000307935
83.0986	6.08357	109.213	0.49813		73.1075	0.1995	104.213	0.02161	73.1055	0.00412	104.192	0.00223	68.1099	0.00172	104.188	0.000436866	68.1151	0.00034111	99.2007	0.00030805
83.2826	6.08219	109.569	0.49897		73.302	0.19925	104.575	0.02158	73.2879	0.00412	104.577	0.00223	68.2866	0.00172	104.555	0.000436859	68.2977	0.00034111	99.5812	0.000308013
83.4608	6.08268	109.918	0.4998		73.4732	0.19901	104.941	0.02156	73.4724	0.00412	104.931	0.00223	68.469	0.00172	104.916	0.000436757	68.4726	0.000341156	99.9381	0.000308035
84.1034	6.08984	110.696	0.50189		74.1021	0.19821	105.707	0.02152	74.1019	0.0041	105.677	0.00223	69.1008	0.00172	105.694	0.000436844	69.1106	0.00034122	100.713	0.000308112
84.2876	6.09217	111.058	0.50299		74.2832	0.198	106.075	0.0215	74.2921	0.0041	106.053	0.00223	69.2908	0.00171	106.041	0.000436913	69.2969	0.000341183	101.074	0.000308244
84.4746	6.09523	111.433	0.50417		74.4611	0.19775	106.438	0.02148	74.4737	0.0041	106.415	0.00223	69.4775	0.00171	106.407	0.000436948	69.4909	0.000341235	101.432	0.00030825
85.0982	6.10299	112.185	0.50674		75.1098	0.19697	107.205	0.02144	75.103	0.00409	107.194	0.00222	70.0994	0.00171	107.212	0.000436952	70.1063	0.000341241	102.206	0.000308249
85.2903	6.10641	112.549	0.50815		75.2925	0.19676	107.605	0.02142	75.2861	0.00408	107.561	0.00222	70.275	0.00171	107.588	0.000436899	70.2796	0.000341276	102.572	0.000308229
85.4684	6.10967	112.907	0.50955		75.4744	0.19655	107.96	0.0214	75.468	0.00408	107.91	0.00222	70.4487	0.00171	107.957	0.000436932	70.4673	0.000341261	102.911	0.000308288
86.0948	6.12513	113.717	0.51302		76.0904	0.19588	108.714	0.02136	76.0895	0.00407	108.691	0.00222	71.0923	0.00171	108.692	0.000436946	71.1115	0.00034132	103.687	0.000308333
86.2758	6.12956	114.084	0.51465		76.2722	0.19567	109.076	0.02134	76.2662	0.00407	109.046	0.00222	71.2782	0.00171	109.055	0.000437034	71.2839	0.00034124	104.049	0.000308393
86.4546	6.13347	114.431	0.51628		76.4537	0.19547	109.463	0.02132	76.4493	0.00407	109.42	0.00222	71.4594	0.00171	109.415	0.00043697	71.472	0.000341312	104.412	0.000308414
87.0991	6.15585	115.197	0.52022		77.1057	0.19464	110.213	0.02128	77.1114	0.00405	110.206	0.00222	72.1102	0.00171	110.183	0.000437068	72.0957	0.000341394	105.217	0.000308569
87.272	6.16031	115.543	0.52206		77.288	0.19444	110.59	0.02126	77.2938	0.00405	110.571	0.00221	72.294	0.00171	110.554	0.000437046	72.2849	0.00034138	105.589	0.000308516
87.4659	6.16787	115.92	0.52417		77.4665	0.19425	110.964	0.02125	77.4707	0.00405	110.951	0.00221	72.481	0.00171	110.914	0.000437066	72.4674	0.000341408	105.949	0.00030857
88.1126	6.19446	116.714	0.52885		78.0935	0.19364	111.699	0.02121	78.1046	0.00404	111.701	0.00221	73.0881	0.00171	111.695	0.000437094	73.1008	0.000341413	106.691	0.000308619
88.3055	6.20439	117.075	0.53107		78.2737	0.19345	112.057	0.02119	78.2919	0.00404	112.056	0.00221	73.2823	0.00171	112.079	0.000437113	73.2835	0.000341411	107.058	0.000308688
88.4928	6.21148	117.441	0.53343		78.454	0.19327	112.414	0.02118	78.4779	0.00403	112.42	0.00221	73.4698	0.0017	112.444	0.000437115	73.4578	0.000341526	107.432	0.000308718
89.0948	6.24304	118.197	0.5387		79.1004	0.19265	113.185	0.02114	79.111	0.00402	113.214	0.00221	74.103	0.0017	113.2	0.000437175	74.1105	0.00034147	108.215	0.000308783
89.2639	6.25305	118.552	0.54124		79.2824	0.19247	113.547	0.02113	79.2924	0.00402	113.574	0.00221	74.2799	0.0017	113.573	0.000437169	74.2953	0.000341539	108.589	0.000308813
89.4445	6.26319	118.935	0.54418		79.463	0.19229	113.903	0.02111	79.4651	0.00402	113.94	0.00221	74.4471	0.0017	113.937	0.000437241	74.4788	0.0003415	108.956	0.000308765
90.1167	6.30906	119.695	0.55019		80.0974	0.19169	114.702	0.02107	80.1054	0.00401	114.716	0.0022	75.1147	0.0017	114.714	0.000437228	75.1156	0.000341519	109.681	0.000308877
90.3055	6.32157	120.071	0.55343		80.2716	0.19152	115.068	0.02106	80.2952	0.00401	115.093	0.0022	75.2999	0.0017	115.074	0.000437187	75.301	0.000341537	110.061	0.000308924
90.4852	6.33456	120.432	0.55655		80.4493	0.19137	115.438	0.02104	80.4781	0.004	115.468	0.0022	75.4734	0.0017	115.436	0.000437244	75.475	0.000341516	110.427	0.000308907
91.0957	6.38047	121.196	0.5637		81.1007	0.19075	116.217	0.02101	81.0944	0.00399	116.21	0.0022	76.0992	0.0017	116.191	0.000437307	76.1099	0.000341649	111.198	0.000309041
91.2784	6.39611	121.553	0.56727		81.2912	0.19058	116.579	0.02099	81.2826	0.00399	116.578	0.0022	76.2897	0.0017	116.574	0.000437251	76.3006	0.000341618	111.567	0.000308993
91.4618	6.41255	121.925	0.57089		81.4611	0.19043	116.944	0.02098	81.4702	0.00399	116.916	0.0022	76.4803	0.0017	116.925	0.000437298	76.4836	0.000341602	111.923	0.000309037
92.1007	6.47021	122.703	0.57912		82.0921	0.19001	117.701	0.02094	82.0907	0.00398	117.719	0.0022	77.0901	0.0017	117.712	0.00043727	77.0983	0.000341679	112.701	0.000309059
92.2891	6.48933	123.09	0.58334		82.2817	0.18986	118.052	0.02093	82.2739	0.00398	118.093	0.0022	77.2692	0.0017	118.078	0.000437356	77.2796	0.000341715	113.078	0.000309119
92.463	6.5059	123.462	0.58768		82.4597	0.18971	118.433	0.02092	82.4616	0.00398	118.438	0.00219	77.4426	0.0017	118.438	0.000437398	77.4616	0.00034169	113.435	0.000309159
93.0897	6.57199	124.223	0.59697		83.0863	0.1892	119.189	0.02088	83.104	0.00397	119.226	0.00219	78.1149	0.00169	119.188	0.000437338	78.1007	0.000341742	114.183	0.000309184
93.2747	6.59249	124.583	0.60178		83.2687	0.18905	119.564	0.02087	83.3032	0.00396	119.61	0.00219	78.2931	0.00169	119.551	0.0004374	78.2957	0.000341724	114.572	0.000309186
93.4614	6.61085	124.954	0.6068		83.449	0.18891	119.904	0.02086	83.4782	0.00396	119.99	0.00219	78.4679	0.00169	119.911	0.000437437	78.4679	0.000341835	114.91	0.000309248
94.1126	6.67577	125.707	0.61786		84.1095	0.18844	120.693	0.02083	84.0982	0.00395	120.716	0.00219	79.1009	0.00169	120.71	0.000437375	79.1144	0.000341804	115.712	0.000309323
94.2987	6.6923	126.083	0.62356		84.2905	0.18831	121.074	0.02081	84.2775	0.00395	121.071	0.00219	79.2834	0.00169	121.079	0.000437415	79.299	0.00034186	116.093	0.000309373
94.481	6.71123	126.433	0.6292		84.4772	0.18819	121.454	0.0208	84.456	0.00395	121.433	0.00219	79.4614	0.00169	121.442	0.000437476	79.4755	0.00034189	116.436	0.000309403
95.1065	6.7551	127.219	0.64184		85.1041	0.1877	122.218	0.02077	85.1026	0.00394	122.197	0.00219	80.0969	0.00169	122.22	0.000437506	80.0913	0.0003419	117.187	0.000309473
95.2923	6.7636	127.589	0.64759		85.2914	0.18758	122.604	0.02076	85.2982	0.00394	122.564	0.00218	80.2779	0.00169	122.572	0.00043742	80.2845	0.000341947	117.565	0.00030951
95.4761	6.7728	127.954	0.6532		85.4772	0.18746	122.99	0.02074	85.4797	0.00393	122.937	0.00218	80.459	0.00169	122.945	0.00043738	80.4711	0.000341974	117.926	0.000309529
96.0982	6.78173	128.723	0.66316		86.1025	0.18711	123.686	0.02072	86.1103	0.00393	123.683	0.00218	81.1067	0.00169	123.698	0.000437561	81.093	0.000341976	118.732	0.000309627
96.2814	6.78097	129.086	0.6668		86.2944	0.18699	124.06	0.02071	86.2904	0.00392	124.063	0.00218	81.2819	0.00169	124.052	0.000437479	81.2786	0.0003419	119.076	0.000309669
96.4647	6.77836	129.449	0.66981		86.4856	0.18687	124.429	0.02069	86.4681	0.00392	124.441	0.00218	81.4617	0.00169	124.408	0.000437562	81.4592	0.000341968	119.429	0.000309662
97.0918	6.76368	130.212	0.67441		87.1103	0.18648	125.218	0.02067	87.0948	0.00391	125.214	0.00218	82.1017	0.00169	125.196	0.000437507	82.0912	0.00034196	120.225	0.000309765
97.2789	6.75673	130.589	0.67608		87.2803	0.18638	125.586	0.02065	87.2798	0.00391	125.592	0.00218	82.2922	0.00169	125.556	0.000437589	82.2659	0.00034205	120.592	0.000309688
97.4694	6.74984	130.972	0.67724		87.4704	0.18628	125.951	0.02064	87.4604	0.00391	125.98	0.00218	82.4643	0.00169	125.918	0.000437641	82.4531	0.00034207	120.948	0.000309701
98.1022	6.71878	131.717	0.67877		88.105	0.18594	126.696	0.02062	88.1089	0.0039	126.69	0.00218	83.0976	0.00168	126.721	0.000437674	83.103	0.000342144	121.707	0.000309814
98.3012	6.7068	132.089	0.67934		88.2905	0.18584	127.057	0.02061	88.2849	0.0039	127.045	0.00217	83.2775	0.00168	127.102	0.00043766	83.2957	0.000342118	122.082	0.000309889
98.4896	6.69618	132.47	0.67968		88.4793	0.18574	127.43	0.02059	88.4691	0.0039	127.419	0.00217	83.4543	0.00168	127.469	0.000437638	83.4768	0.00034205	122.439	0.000309898
99.0987	6.65321	133.212	0.68002		89.1041	0.1854	128.211	0.02057	89.0989	0.00389	128.202	0.00217	84.1064	0.00168	128.181	0.000437676	84.0979	0.000342089	123.196	0.000309902
99.2864	6.64064	133.578	0.67977		89.2888	0.18531	128.589	0.02056	89.2883	0.00389	128.551	0.00217	84.2951	0.00168	128.545	0.000437711	84.2845	0.000342163	123.573	0.000309914
99.4786	6.62411	133.933	0.6794		89.4655	0.18523	128.948	0.02055	89.4667	0.00388	128.91	0.00217	84.4866	0.00168	128.923	0.000437764	84.457	0.000342253	123.926	0.000310004
100.093	6.57323	134.692	0.67818		90.0937	0.18499	129.684	0.02053	90.107	0.00388	129.7	0.00217	85.0964	0.00168	129.715	0.000437705	85.11	0.000342209	124.716	0.000310018
100.282	6.55892	135.077	0.67734		90.2852	0.1849	130.055	0.02052	90.297	0.00387	130.079	0.00217	85.2759	0.00168	130.05	0.000437708	85.3012	0.000342187	125.066	0.000310045
100.466	6.54223	135.457	0.67638		90.4635	0.18482	130.399	0.02051	90.4767	0.00387	130.445	0.00217	85.4644	0.00168	130.448	0.000437661	85.4851	0.000342178	125.443	0.00030997
101.092	6.48432	136.193	0.67417		91.0965	0.18454	131.218	0.02048	91.1094	0.00386	131.19	0.00216	86.1105	0.00168	131.216	0.000437718	86.0947	0.00034231	126.206	0.000310133
101.272	6.46497	136.554	0.67293		91.2858	0.18447	131.591	0.02047	91.2977	0.00386	131.569	0.00216	86.2952	0.00168	131.599	0.000437846	86.2818	0.000342297	126.579	0.000310129
101.459	6.44696	136.926	0.67162		91.4671	0.18439	131.954	0.02046	91.4779	0.00386	131.921	0.00216	86.4865	0.00168	131.958	0.000437809	86.4718	0.000342289	126.937	0.000310181
102.1	6.37809	137.715	0.66835		92.0946	0.18411	132.722	0.02044	92.1008	0.00385	132.695	0.00216	87.1098	0.00168	132.698	0.00043793	87.0927	0.000342372	127.678	0.000310293
102.288	6.35819	138.092	0.66671		92.2843	0.18404	133.083	0.02043	92.2824	0.00385	133.063	0.00216	87.2986	0.00168	133.072	0.000437811	87.2708	0.00034233	128.054	0.000310266
102.477	6.33789	138.464	0.66498		92.4828	0.18397	133.457	0.02042	92.4611	0.00385	133.419	0.00216	87.4862	0.00168	133.438	0.000437933	87.4527	0.000342347	128.422	0.000310384
103.115	6.26608	139.21	0.66133		93.1056	0.18381	134.205	0.0204	93.1098	0.00384	134.217	0.00216	88.1005	0.00168	134.213	0.000437871	88.1078	0.000342382	129.202	0.000310332
103.303	6.24436	139.575	0.65944		93.2851	0.18376	134.589	0.02039	93.2914	0.00384	134.571	0.00216	88.2847	0.00167	134.579	0.000437947	88.2998	0.000342381	129.567	0.0003104
103.486	6.22245	139.937	0.65745		93.4646	0.1837	134.938	0.02038	93.4758	0.00384	134.922	0.00216	88.457	0.00167	134.957	0.000437861	88.4788	0.000342393	129.939	0.000310351
104.101	6.1484	140.71	0.65311		94.0927	0.18349	135.713	0.02036	94.1107	0.00383	135.688	0.00216	89.0921	0.00167	135.693	0.000437884	89.0975	0.000342502	130.691	0.00031044
104.281	6.12733	141.067	0.65101		94.2775	0.18344	136.08	0.02035	94.2869	0.00383	136.057	0.00215	89.273	0.00167	136.049	0.000437899	89.2929	0.000342547	131.039	0.000310497
104.469	6.10195	141.446	0.64888		94.4672	0.18339	136.44	0.02035	94.4837	0.00383	136.419	0.00215	89.457	0.00167	136.414	0.000437908	89.4792	0.000342523	131.422	0.000310449
105.108	6.02132	142.196	0.6443		95.1106	0.18321	137.201	0.02033	95.1087	0.00382	137.21	0.00215	90.1067	0.00167	137.208	0.000437932	90.0854	0.000342529	132.203	0.000310553
105.286	5.99676	142.585	0.64186		95.3051	0.18316	137.576	0.02032	95.3047	0.00382	137.571	0.00215	90.2871	0.00167	137.568	0.000437968	90.2733	0.000342545	132.552	0.000310643
105.461	5.97436	142.952	0.63941		95.4779	0.18312	137.94	0.02031	95.4827	0.00382	137.946	0.00215	90.4817	0.00167	137.922	0.000437921	90.4625	0.000342593	132.91	0.000310619
106.098	5.89185	143.722	0.6344		96.0986	0.183	138.701	0.0203	96.1047	0.00381	138.702	0.00215	91.1058	0.00167	138.695	0.000438154	91.1028	0.000342667	133.676	0.000310636
106.286	5.86674	144.096	0.63186		96.2823	0.18295	139.07	0.02029	96.2875	0.00381	139.066	0.00215	91.2905	0.00167	139.047	0.000438139	91.2925	0.000342616	134.045	0.000310697
106.46	5.842	144.471	0.62929		96.4522	0.18292	139.434	0.02028	96.4827	0.00381	139.424	0.00215	91.471	0.00167	139.424	0.000437952	91.4735	0.00034261	134.405	0.000310787
107.104	5.7554	145.189	0.62432		97.1121	0.18283	140.196	0.02026	97.1052	0.0038	140.226	0.00215	92.1008	0.00167	140.211	0.000438151	92.1108	0.000342672	135.185	0.000310707
107.281	5.73196	145.559	0.62176		97.3037	0.1828	140.548	0.02026	97.2959	0.0038	140.604	0.00215	92.291	0.00167	140.565	0.000437985	92.2871	0.000342731	135.552	0.000310804
107.466	5.70792	145.936	0.6191		97.4916	0.18277	140.929	0.02025	97.4792	0.0038	140.947	0.00214	92.4651	0.00167	140.931	0.000437979	92.4681	0.000342736	135.935	0.000310811
108.111	5.62063	146.697	0.61371		98.1007	0.18264	141.685	0.02023	98.0931	0.00379	141.709	0.00214	93.1212	0.00167	141.721	0.00043803	93.1099	0.000342779	136.686	0.000310852
108.289	5.59582	147.054	0.61111		98.2816	0.18262	142.051	0.02022	98.2827	0.00379	142.063	0.00214	93.2978	0.00167	142.08	0.00043809	93.2846	0.000342704	137.045	0.000310868
108.483	5.56981	147.426	0.60846		98.4757	0.1826	142.416	0.02022	98.4606	0.00379	142.425	0.00214	93.4848	0.00167	142.454	0.000438095	93.4788	0.000342734	137.407	0.000310961
109.102	5.48338	148.206	0.60281		99.1024	0.18259	143.194	0.0202	99.1025	0.00378	143.2	0.00214	94.0926	0.00167	143.236	0.000438099	94.1056	0.000342756	138.218	0.000310999
109.291	5.45745	148.567	0.60017		99.2826	0.18257	143.57	0.0202	99.2916	0.00378	143.565	0.00214	94.2854	0.00166	143.585	0.000438111	94.295	0.000342812	138.584	0.000311074
109.474	5.43463	148.903	0.59754		99.4672	0.18255	143.916	0.02019	99.4818	0.00378	143.932	0.00214	94.4614	0.00167	143.962	0.000438048	94.4734	0.000342845	138.961	0.00031104
110.108	5.34642	149.69	0.59159		100.089	0.1825	144.69	0.02018	100.099	0.00377	144.684	0.00214	95.0917	0.00166	144.695	0.000438114	95.0945	0.000342812	139.709	0.000311095
110.289	5.32161	150.06	0.58891		100.282	0.1825	145.051	0.02017	100.276	0.00377	145.044	0.00214	95.2833	0.00166	145.055	0.000438327	95.2749	0.000342857	140.065	0.000311144
110.467	5.29765	150.426	0.58618		100.463	0.18249	145.415	0.02017	100.474	0.00377	145.407	0.00214	95.4693	0.00166	145.416	0.000438349	95.4454	0.000342869	140.435	0.000311134
111.086	5.21241	151.223	0.58019		101.113	0.18242	146.201	0.02016	101.104	0.00376	146.181	0.00213	96.1132	0.00166	146.188	0.00043821	96.1088	0.00034285	141.219	0.000311104
111.278	5.18629	151.591	0.57745		101.302	0.18242	146.566	0.02015	101.286	0.00376	146.558	0.00213	96.3021	0.00166	146.554	0.000438318	96.296	0.00034289	141.592	0.000311186
111.464	5.16045	151.954	0.57469		101.485	0.18241	146.913	0.02014	101.472	0.00376	146.939	0.00213	96.4878	0.00166	146.935	0.000438212	96.4802	0.000342893	141.939	0.000311254
112.107	5.07191	152.722	0.56893		102.103	0.18247	147.706	0.02013	102.113	0.00375	147.713	0.00213	97.0923	0.00166	147.684	0.000438238	97.1026	0.000342997	142.7	0.000311313
112.29	5.04641	153.106	0.56608		102.294	0.18249	148.084	0.02013	102.293	0.00375	148.056	0.00213	97.273	0.00166	148.064	0.000438266	97.2947	0.000343079	143.072	0.00031133
112.468	5.02149	153.488	0.56322		102.479	0.1825	148.444	0.02012	102.48	0.00375	148.442	0.00213	97.4543	0.00166	148.412	0.000438337	97.4839	0.000343006	143.445	0.000311308
113.089	4.93718	154.184	0.55798		103.095	0.1825	149.211	0.02011	103.097	0.00374	149.212	0.00213	98.1044	0.00166	149.192	0.000438378	98.0953	0.000343077	144.222	0.00031141
113.27	4.91188	154.545	0.55528		103.279	0.18249	149.563	0.02011	103.294	0.00374	149.592	0.00213	98.2858	0.00166	149.561	0.000438342	98.2834	0.000343158	144.569	0.000311426
113.454	4.88723	154.913	0.55256		103.467	0.18251	149.938	0.0201	103.461	0.00374	149.935	0.00213	98.4674	0.00166	149.93	0.000438297	98.4729	0.000342923	144.934	0.000311364
114.097	4.80072	155.71	0.54662		104.113	0.18259	150.72	0.02009	104.093	0.00373	150.703	0.00213	99.1007	0.00166	150.675	0.000438375	99.0996	0.000343014	145.697	0.000311505
114.289	4.77599	156.067	0.54389		104.294	0.18263	151.062	0.02009	104.289	0.00373	151.065	0.00213	99.2767	0.00166	151.027	0.000438385	99.2866	0.000343089	146.047	0.000311483
114.47	4.75136	156.453	0.54108		104.483	0.18264	151.404	0.02008	104.48	0.00373	151.434	0.00213	99.4499	0.00166	151.369	0.00043837	99.466	0.000343083	146.408	0.000311503
115.104	4.66714	157.225	0.53539		105.099	0.18271	152.188	0.02007	105.095	0.00372	152.189	0.00212	100.108	0.00166	152.186	0.000438463	100.114	0.000343093	147.208	0.000311483
115.299	4.64213	157.585	0.53269		105.293	0.18271	152.553	0.02007	105.264	0.00372	152.542	0.00212	100.28	0.00166	152.544	0.0004384	100.289	0.000343185	147.562	0.000311619
115.482	4.61708	157.958	0.52996		105.464	0.18275	152.923	0.02006	105.444	0.00372	152.921	0.00212	100.457	0.00166	152.904	0.000438466	100.476	0.000343172	147.941	0.00031162
116.093	4.53771	158.703	0.52445		106.114	0.18288	153.72	0.02006	106.095	0.00371	153.694	0.00212	101.098	0.00165	153.716	0.000438425	101.099	0.000343338	148.715	0.000311696
116.274	4.5138	159.067	0.52184		106.3	0.18293	154.097	0.02005	106.28	0.00371	154.071	0.00212	101.283	0.00165	154.086	0.000438433	101.272	0.000343123	149.08	0.000311691
116.458	4.48999	159.416	0.51935		106.48	0.18295	154.463	0.02005	106.454	0.00371	154.451	0.00212	101.471	0.00165	154.448	0.000438469	101.468	0.000343318	149.439	0.000311669
117.1	4.40593	160.204	0.51367		107.09	0.18306	155.194	0.02004	107.09	0.0037	155.189	0.00212	102.104	0.00165	155.214	0.00043851	102.112	0.000343271	150.185	0.000311716
117.296	4.38329	160.581	0.51099		107.272	0.18308	155.542	0.02004	107.269	0.0037	155.55	0.00212	102.29	0.00165	155.569	0.000438466	102.287	0.000343359	150.56	0.00031179
117.479	4.35929	160.955	0.50829		107.458	0.18312	155.933	0.02003	107.436	0.0037	155.921	0.00212	102.468	0.00165	155.937	0.000438515	102.467	0.000343265	150.931	0.000311849
118.08	4.28234	161.691	0.50323		108.099	0.18329	156.728	0.02003	108.098	0.0037	156.709	0.00212	103.107	0.00165	156.717	0.00043855	103.106	0.000343229	151.675	0.000311845
118.275	4.25929	162.072	0.50051		108.291	0.18334	157.101	0.02002	108.286	0.00369	157.071	0.00212	103.288	0.00165	157.065	0.000438527	103.28	0.000343447	152.058	0.000311862
118.455	4.23571	162.433	0.49799		108.467	0.1834	157.466	0.02002	108.468	0.00369	157.434	0.00212	103.479	0.00165	157.433	0.00043851	103.459	0.000343355	152.401	0.000311952
119.102	4.15457	163.192	0.49279		109.111	0.18358	158.181	0.02001	109.101	0.00369	158.212	0.00211	104.1	0.00165	158.21	0.000438604	104.102	0.000343516	153.225	0.000311933
119.299	4.1325	163.555	0.4902		109.301	0.18365	158.54	0.02001	109.284	0.00369	158.553	0.00211	104.287	0.00165	158.556	0.000438576	104.291	0.000343401	153.575	0.000311977
119.478	4.10976	163.902	0.48783		109.474	0.1837	158.898	0.02001	109.46	0.00369	158.905	0.00211	104.477	0.00165	158.929	0.000438587	104.472	0.000343201	153.948	0.00031188
120.1	4.03494	164.692	0.48243		110.111	0.18392	159.705	0.02	110.109	0.00368	159.694	0.00211	105.101	0.00165	159.71	0.000438595	105.097	0.000343539	154.714	0.000312035
120.28	4.01223	165.058	0.48		110.299	0.18399	160.065	0.02	110.291	0.00368	160.076	0.00211	105.29	0.00165	160.074	0.000438631	105.273	0.000343455	155.084	0.000312078
120.472	3.99081	165.42	0.47751		110.487	0.18406	160.455	0.02	110.469	0.00368	160.433	0.00211	105.484	0.00165	160.444	0.000438673	105.451	0.000343553	155.47	0.000312103
121.101	3.91627	166.223	0.4722		111.11	0.18429	161.203	0.02	111.1	0.00367	161.209	0.00211	106.102	0.00165	161.192	0.000438629	106.089	0.000343477	156.19	0.000312165
121.293	3.8939	166.598	0.46971		111.3	0.18437	161.564	0.01999	111.271	0.00367	161.573	0.00211	106.279	0.00165	161.558	0.000438692	106.256	0.000343533	156.55	0.000312134
121.468	3.87328	166.964	0.46733		111.47	0.18444	161.93	0.01999	111.461	0.00367	161.936	0.00211	106.467	0.00165	161.923	0.000438712	106.445	0.000343687	156.911	0.000312162
122.096	3.80164	167.705	0.46219		112.111	0.18472	162.681	0.01999	112.094	0.00366	162.69	0.00211	107.11	0.00165	162.699	0.000438667	107.101	0.000343525	157.706	0.000312225
122.284	3.7797	168.06	0.45979		112.299	0.18483	163.039	0.01999	112.287	0.00366	163.063	0.00211	107.287	0.00165	163.06	0.000438708	107.283	0.000343665	158.081	0.00031219
122.467	3.75906	168.442	0.4574		112.49	0.18491	163.406	0.01999	112.469	0.00366	163.422	0.00211	107.476	0.00165	163.435	0.000438734	107.463	0.000343594	158.442	0.000312265
123.099	3.68921	169.198	0.45269		113.09	0.18518	164.196	0.01999	113.089	0.00365	164.215	0.0021	108.085	0.00165	164.209	0.000438764	108.1	0.00034357	159.207	0.000312315
123.278	3.66909	169.552	0.45075		113.28	0.18526	164.56	0.01999	113.28	0.00365	164.583	0.0021	108.272	0.00165	164.572	0.000438791	108.278	0.000343582	159.59	0.000312372
123.459	3.64881	169.924	0.44837		113.467	0.18536	164.913	0.01998	113.462	0.00365	164.96	0.0021	108.455	0.00165	164.914	0.000438784	108.468	0.000343602	159.951	0.000312312
124.102	3.58004	170.724	0.44342		114.106	0.18567	165.704	0.01998	114.098	0.00365	165.733	0.0021	109.111	0.00164	165.71	0.000438757	109.11	0.000343647	160.688	0.000312429
124.271	3.56099	171.094	0.44117		114.291	0.18575	166.086	0.01998	114.277	0.00365	166.107	0.0021	109.297	0.00164	166.091	0.00043875	109.292	0.000343711	161.058	0.000312527
124.451	3.54125	171.454	0.43887		114.479	0.18584	166.62	0.01998	114.459	0.00365	166.458	0.0021	109.476	0.00164	166.44	0.000438725	109.479	0.000343692	161.429	0.000312459
125.094	3.47142	172.197	0.43443		115.093	0.18618	167.173	0.01998	115.11	0.00364	167.205	0.0021	110.101	0.00164	167.215	0.00043877	110.112	0.000343704	162.196	0.000312495
125.291	3.45186	172.553	0.43227		115.27	0.18628	167.561	0.01998	115.297	0.00364	167.582	0.0021	110.28	0.00164	167.574	0.000438541	110.282	0.000343741	162.552	0.000312535
125.471	3.43251	172.933	0.43001		115.448	0.18638	167.919	0.01998	115.478	0.00364	167.944	0.0021	110.462	0.00164	167.942	0.000438705	110.471	0.000343676	162.916	0.000312553
126.116	3.36697	173.707	0.42583		116.111	0.18677	168.67	0.01998	116.096	0.00363	168.688	0.0021	111.094	0.00164	168.677	0.000438835	111.101	0.000343807	163.702	0.00031258
126.307	3.34788	174.078	0.42362		116.296	0.18687	169.063	0.01998	116.27	0.00363	169.059	0.0021	111.277	0.00164	169.022	0.000438769	111.282	0.000343804	164.083	0.000312603
126.484	3.32949	174.436	0.42154		116.485	0.18699	169.406	0.01998	116.439	0.00363	169.414	0.0021	111.449	0.00164	169.39	0.000438849	111.471	0.000343816	164.446	0.000312622
127.093	3.26726	175.196	0.41727		117.111	0.1874	170.194	0.01998	117.095	0.00362	170.215	0.0021	112.1	0.00164	170.183	0.000438878	112.102	0.000343881	165.194	0.000312655
127.28	3.24882	175.544	0.41498		117.307	0.18753	170.559	0.01998	117.283	0.00362	170.574	0.00209	112.279	0.00164	170.55	0.000438879	112.286	0.000343943	165.558	0.000312645
127.477	3.23044	175.916	0.41286		117.478	0.18766	170.917	0.01998	117.465	0.00362	170.934	0.00209	112.451	0.00164	170.922	0.000438958	112.472	0.000343904	165.919	0.000312717
128.107	3.16778	176.708	0.40841		118.108	0.18809	171.69	0.01998	118.107	0.00362	171.706	0.00209	113.103	0.00164	171.686	0.000438909	113.096	0.000343885	166.691	0.000312738
128.291	3.15025	177.067	0.40646		118.285	0.18823	172.055	0.01998	118.284	0.00362	172.066	0.00209	113.286	0.00164	172.07	0.000438956	113.275	0.000343951	167.048	0.00031276
128.474	3.13298	177.434	0.40447		118.471	0.18837	172.427	0.01998	118.466	0.00361	172.425	0.00209	113.467	0.00164	172.444	0.000438897	113.465	0.000343984	167.413	0.000312799
129.111	3.07351	178.164	0.4005		119.109	0.18883	173.221	0.01998	119.089	0.00361	173.209	0.00209	114.113	0.00164	173.221	0.000438915	114.095	0.000343795	168.188	0.000312876
129.3	3.05579	178.525	0.39854		119.288	0.189	173.586	0.01998	119.272	0.00361	173.586	0.00209	114.296	0.00164	173.602	0.000438816	114.276	0.000343966	168.538	0.000312865
129.489	3.03834	178.886	0.39663		119.477	0.18915	173.962	0.01998	119.464	0.00361	173.948	0.00209	114.463	0.00164	173.98	0.000438936	114.449	0.000343825	168.893	0.000312865
130.101	2.98259	179.706	0.39241		120.115	0.18965	174.673	0.01998	120.108	0.0036	174.701	0.00209	115.077	0.00164	174.706	0.000438884	115.099	0.000344005	169.704	0.000312911
130.28	2.96621	180.073	0.3905		120.288	0.18977	175.037	0.01998	120.297	0.0036	175.067	0.00209	115.264	0.00164	175.069	0.000438969	115.289	0.00034421	170.064	0.000312856
130.464	2.95014	180.45	0.38854		120.479	0.18993	175.404	0.01998	120.48	0.0036	175.415	0.00209	115.458	0.00164	175.428	0.000439099	115.467	0.000344053	170.42	0.000312938
131.091	2.8939	181.209	0.38466		121.098	0.19046	176.22	0.01998	121.092	0.00359	176.186	0.00209	116.107	0.00164	176.203	0.00043892	116.103	0.000344054	171.191	0.000313011
131.26	2.87867	181.589	0.38266		121.291	0.19063	176.589	0.01998	121.269	0.00359	176.538	0.00209	116.295	0.00164	176.567	0.000438992	116.291	0.000344199	171.559	0.000313019
131.451	2.8624	181.944	0.38093		121.473	0.1908	176.953	0.01998	121.457	0.00359	176.882	0.00209	116.481	0.00164	176.947	0.000438999	116.484	0.000344149	171.925	0.000313103
132.1	2.80638	182.694	0.37716		122.103	0.19138	177.716	0.01998	122.105	0.00359	177.694	0.00209	117.115	0.00163	177.689	0.000439006	117.109	0.000344147	172.714	0.000313045
132.309	2.79091	183.048	0.37545		122.291	0.19154	178.1	0.01999	122.296	0.00359	178.067	0.00208	117.295	0.00163	178.04	0.000439029	117.298	0.000344119	173.067	0.000313143
132.482	2.77541	183.413	0.3737		122.472	0.19171	178.491	0.01998	122.484	0.00359	178.418	0.00208	117.483	0.00163	178.396	0.000439044	117.473	0.000344194	173.428	0.00031314
133.088	2.7247	184.198	0.37001		123.103	0.19232	179.218	0.01998	123.094	0.00358	179.205	0.00208	118.101	0.00163	179.214	0.000439084	118.106	0.000344197	174.197	0.000313179
133.268	2.71013	184.53	0.36832		123.291	0.19248	179.584	0.01998	123.269	0.00358	179.583	0.00208	118.284	0.00163	179.57	0.000439089	118.295	0.000344187	174.545	0.000313209
133.45	2.69648	184.896	0.3666		123.486	0.19267	179.935	0.01998	123.458	0.00358	179.953	0.00208	118.472	0.00163	179.941	0.000439054	118.479	0.000344297	174.91	0.000313273
134.112	2.64252	185.708	0.36292		124.084	0.19329	180.704	0.01997	124.113	0.00357	180.718	0.00208	119.091	0.00163	180.702	0.000439181	119.098	0.000344229	175.685	0.000313179
134.304	2.62831	186.07	0.36123		124.259	0.19352	181.065	0.01995	124.288	0.00357	181.072	0.00208	119.281	0.00163	181.062	0.000439177	119.288	0.000344272	176.053	0.000313257
134.484	2.61387	186.435	0.35957		124.453	0.19373	181.435	0.01994	124.472	0.00357	181.435	0.00208	119.473	0.00163	181.424	0.000439139	119.465	0.000344234	176.411	0.000313317
135.099	2.56657	187.208	0.35606		125.099	0.19446	182.21	0.01991	125.107	0.00357	182.205	0.00208	120.084	0.00163	182.208	0.000439179	120.105	0.00034437	177.216	0.000313338
135.284	2.55281	187.568	0.35434		125.285	0.19469	182.593	0.01989	125.296	0.00357	182.584	0.00208	120.275	0.00163	182.58	0.000438986	120.297	0.000344308	177.588	0.000313314
135.467	2.53902	187.934	0.35259		125.467	0.1949	182.95	0.01987	125.469	0.00357	182.938	0.00208	120.462	0.00163	182.942	0.000439135	120.484	0.000344322	177.956	0.000313345
136.112	2.49121	188.695	0.34926		126.086	0.19562	183.716	0.01983	126.088	0.00356	183.721	0.00208	121.114	0.00163	183.716	0.000439131	121.109	0.000344326	178.682	0.000313415
136.292	2.47817	189.074	0.34757		126.26	0.19579	184.081	0.01981	126.277	0.00356	184.08	0.00208	121.292	0.00163	184.072	0.000439181	121.299	0.00034449	179.06	0.000313458
136.482	2.46418	189.46	0.34591		126.442	0.19599	184.439	0.01979	126.461	0.00356	184.441	0.00208	121.48	0.00163	184.429	0.000439202	121.489	0.000344379	179.427	0.000313491
137.099	2.41956	190.204	0.34266		127.099	0.19679	185.185	0.01974	127.096	0.00355	185.201	0.00208	122.105	0.00163	185.188	0.000439096	122.1	0.000344423	180.21	0.000313545
137.289	2.40644	190.564	0.34111		127.29	0.19706	185.555	0.01972	127.287	0.00355	185.595	0.00207	122.281	0.00163	185.553	0.000439148	122.284	0.00034447	180.562	0.000313504
137.47	2.39398	190.93	0.33957		127.484	0.1973	185.934	0.0197	127.465	0.00355	185.951	0.00207	122.47	0.00163	185.922	0.00043933	122.47	0.000344425	180.928	0.000313522
138.102	2.35014	191.708	0.33623		128.102	0.1981	186.663	0.01965	128.105	0.00355	186.709	0.00207	123.095	0.00163	186.667	0.000439289	123.112	0.000344486	181.669	0.000313568
138.289	2.33738	192.088	0.33466		128.284	0.19821	187.035	0.01963	128.288	0.00355	187.078	0.00207	123.27	0.00163	187.032	0.000439222	123.293	0.000344412	182.041	0.000313566
138.473	2.32478	192.448	0.33312		128.475	0.1984	187.399	0.0196	128.471	0.00355	187.449	0.00207	123.447	0.00163	187.381	0.000439268	123.475	0.000344477	182.422	0.000313625
139.102	2.28252	193.191	0.33006		129.102	0.19926	188.183	0.01955	129.101	0.00354	188.2	0.00207	124.099	0.00163	188.227	0.000439343	124.111	0.000344557	183.197	0.000313684
139.275	2.27125	193.537	0.32864		129.292	0.19964	188.561	0.01952	129.291	0.00354	188.548	0.00207	124.281	0.00163	188.571	0.000439332	124.299	0.000344593	183.558	0.000313665
139.47	2.25901	193.895	0.3272		129.483	0.19998	188.925	0.0195	129.471	0.00354	188.94	0.00207	124.453	0.00163	188.935	0.00043935	124.487	0.000344532	183.919	0.000313769
140.096	2.2184	194.685	0.32404		130.091	0.20086	189.696	0.01945	130.101	0.00354	189.704	0.00207	125.107	0.00162	189.693	0.000439305	125.093	0.000344582	184.701	0.000313669
140.28	2.20667	195.06	0.32252		130.282	0.20114	190.054	0.01942	130.284	0.00353	190.045	0.00207	125.289	0.00163	190.066	0.000439436	125.272	0.000344632	185.076	0.000313727
140.472	2.19474	195.448	0.32105		130.471	0.20143	190.416	0.0194	130.472	0.00353	190.422	0.00207	125.478	0.00163	190.429	0.000439351	125.461	0.000344569	185.441	0.000313655
141.102	2.15487	196.226	0.31798		131.103	0.2024	191.189	0.01934	131.109	0.00353	191.194	0.00207	126.092	0.00162	191.199	0.000439431	126.108	0.000344651	186.201	0.000313864
141.29	2.14397	196.586	0.31654		131.295	0.20269	191.554	0.01932	131.293	0.00353	191.56	0.00207	126.271	0.00162	191.565	0.000439253	126.276	0.000344581	186.578	0.000313785
141.48	2.1324	196.945	0.31518		131.483	0.20299	191.919	0.01929	131.486	0.00353	191.94	0.00207	126.468	0.00162	191.911	0.000439321	126.464	0.000344617	186.94	0.00031379
142.105	2.09404	197.712	0.31229		132.102	0.20399	192.701	0.01923	132.107	0.00352	192.688	0.00207	127.094	0.00162	192.72	0.000439339	127.103	0.000344672	187.696	0.000313852
142.287	2.08361	198.064	0.31093		132.291	0.20429	193.055	0.01921	132.284	0.00352	193.048	0.00207	127.269	0.00162	193.082	0.000439354	127.283	0.00034466	188.036	0.000313927
142.461	2.07298	198.445	0.30952		132.481	0.20462	193.415	0.01918	132.467	0.00352	193.407	0.00206	127.46	0.00162	193.441	0.000439401	127.467	0.000344702	188.411	0.000313818
143.094	2.03677	199.189	0.30674		133.104	0.20567	194.212	0.01912	133.099	0.00352	194.201	0.00206	128.113	0.00162	194.219	0.00043944	128.114	0.000344729	189.232	0.000313983
143.286	2.02581	199.568	0.3054		133.292	0.20598	194.59	0.0191	133.278	0.00352	194.552	0.00206	128.291	0.00162	194.572	0.000439419	128.3	0.000344747	189.576	0.000313963
143.474	2.01516	199.948	0.304		133.484	0.20632	194.954	0.01907	133.468	0.00352	194.908	0.00206	128.477	0.00162	194.938	0.000439358	128.48	0.000344772	189.953	0.000313983
144.099	1.98037	200.698	0.30129		134.096	0.20744	195.742	0.01901	134.094	0.00351	195.694	0.00206	129.105	0.00162	195.723	0.000439407	129.096	0.000344738	190.7	0.000314027
144.291	1.9699	201.062	0.30002		134.296	0.20777	196.12	0.01898	134.295	0.00351	196.07	0.00206	129.279	0.00162	196.108	0.000439329	129.286	0.000344733	191.076	0.00031404
144.472	1.95997	201.424	0.29873		134.474	0.20812	196.487	0.01896	134.473	0.00351	196.454	0.00206	129.475	0.00162	196.477	0.000439428	129.466	0.000344793	191.453	0.000314019
145.113	1.92626	202.202	0.29603		135.098	0.20929	197.185	0.01891	135.099	0.0035	197.187	0.00206	130.11	0.00162	197.201	0.000439363	130.093	0.000344824	192.203	0.000314152
145.302	1.91621	202.562	0.29476		135.286	0.20966	197.543	0.01888	135.28	0.0035	197.533	0.00206	130.298	0.00162	197.583	0.000439338	130.274	0.000344824	192.572	0.00031403
145.475	1.90678	202.924	0.29353		135.48	0.21001	197.939	0.01885	135.456	0.0035	197.881	0.00206	130.476	0.00162	197.972	0.000439468	130.463	0.000344782	192.932	0.000314132
146.108	1.87378	203.708	0.29089		136.09	0.21123	198.737	0.01879	136.11	0.0035	198.707	0.00206	131.105	0.00162	198.701	0.000439413	131.111	0.0003449	193.711	0.000314145
146.297	1.86412	204.051	0.28972		136.275	0.21159	199.091	0.01876	136.289	0.0035	199.092	0.00206	131.285	0.00162	199.063	0.000439383	131.29	0.000344806	194.071	0.000314149
146.489	1.85431	204.431	0.28847		136.473	0.21197	199.456	0.01873	136.47	0.0035	199.449	0.00206	131.461	0.00162	199.453	0.000439446	131.47	0.000344845	194.433	0.00031422
147.096	1.82403	205.213	0.28592		137.098	0.21326	200.199	0.01868	137.102	0.00349	200.218	0.00206	132.093	0.00162	200.207	0.000439439	132.106	0.000344941	195.208	0.000314196
147.269	1.81533	205.564	0.28471		137.278	0.21365	200.573	0.01865	137.293	0.00349	200.576	0.00206	132.281	0.00162	200.562	0.0004394	132.292	0.000344873	195.557	0.000314277
147.465	1.80619	205.952	0.28344		137.47	0.21407	200.921	0.01862	137.475	0.00349	200.931	0.00206	132.469	0.00162	200.936	0.000439477	132.465	0.000344958	195.922	0.000314266
148.105	1.77486	206.714	0.28094		138.094	0.21543	201.706	0.01857	138.099	0.00349	201.707	0.00205	133.103	0.00162	201.709	0.000439511	133.101	0.000344914	196.69	0.000314251
148.295	1.76581	207.075	0.27984		138.278	0.21585	202.07	0.01854	138.287	0.00349	202.084	0.00205	133.284	0.00162	202.077	0.00043951	133.298	0.000344891	197.036	0.000314303
148.484	1.75704	207.425	0.27868		138.462	0.21628	202.443	0.01851	138.464	0.00349	202.442	0.00205	133.478	0.00162	202.447	0.000439487	133.474	0.000345021	197.415	0.000314323
149.108	1.72768	208.201	0.27627		139.095	0.21775	203.198	0.01845	139.107	0.00348	203.214	0.00205	134.107	0.00162	203.203	0.000439544	134.112	0.000344967	198.223	0.000314374
149.28	1.71986	208.556	0.27518		139.276	0.21817	203.559	0.01843	139.28	0.00348	203.583	0.00205	134.304	0.00162	203.562	0.000439437	134.295	0.000344975	198.561	0.000314378
149.483	1.71113	208.941	0.27402		139.472	0.2186	203.925	0.0184	139.467	0.00348	203.948	0.00205	134.474	0.00162	203.92	0.000439494	134.473	0.00034498	198.942	0.000314354
150.113	1.68231	209.68	0.27186		140.107	0.22015	204.698	0.01834	140.087	0.00348	204.685	0.00205	135.106	0.00162	204.708	0.000439466	135.082	0.000345014	199.727	0.000314457
150.295	1.674	210.067	0.27083		140.283	0.22057	205.061	0.01832	140.281	0.00348	205.049	0.00205	135.287	0.00162	205.083	0.000439526	135.276	0.000345049	200.085	0.000314478
150.476	1.66626	210.438	0.2697		140.477	0.22109	205.419	0.01829	140.475	0.00347	205.415	0.00205	135.466	0.00161	205.442	0.000439575	135.46	0.000345109	200.431	0.000314466
151.096	1.6394	211.194	0.26744		141.104	0.22269	206.187	0.01824	141.106	0.00347	206.208	0.00205	136.117	0.00161	206.21	0.00043957	136.102	0.000345142	201.21	0.000314551
151.299	1.63088	211.55	0.26638		141.27	0.22316	206.548	0.01821	141.266	0.00347	206.578	0.00205	136.292	0.00161	206.582	0.000439461	136.284	0.000345075	201.586	0.000314482
151.475	1.62333	211.935	0.26509		141.464	0.22387	206.926	0.01818	141.455	0.00347	206.958	0.00205	136.469	0.00161	206.943	0.0004395	136.47	0.000345081	201.943	0.000314528
152.108	1.59643	212.691	0.2629		142.117	0.22558	207.677	0.01813	142.093	0.00347	207.689	0.00205	137.106	0.00161	207.719	0.000439559	137.095	0.000345129	202.721	0.00031456
152.295	1.58913	213.068	0.26184		142.302	0.22607	208.051	0.0181	142.3	0.00347	208.054	0.00205	137.281	0.00161	208.087	0.000439562	137.273	0.000345133	203.059	0.00031463
152.482	1.58111	213.445	0.26078		142.48	0.2264	208.416	0.01807	142.474	0.00346	208.432	0.00205	137.464	0.00161	208.453	0.00043961	137.471	0.000345142	203.441	0.000314513
153.107	1.5562	214.215	0.25864		143.098	0.22814	209.198	0.01802	143.08	0.00346	209.19	0.00205	138.102	0.00161	209.186	0.000439652	138.103	0.000345175	204.212	0.000314677
153.287	1.54871	214.571	0.25766		143.272	0.22866	209.536	0.01799	143.262	0.00346	209.563	0.00205	138.282	0.00161	209.554	0.000439663	138.284	0.00034524	204.574	0.000314619
153.47	1.54154	214.933	0.25665		143.452	0.22918	209.893	0.01796	143.436	0.00346	209.921	0.00205	138.466	0.00161	209.909	0.000439621	138.471	0.000345174	204.935	0.000314628
154.11	1.51674	215.717	0.25451		144.09	0.23109	210.713	0.0179	144.107	0.00346	210.707	0.00204	139.099	0.00161	210.689	0.000439622	139.103	0.000345204	205.701	0.000314779
154.295	1.50935	216.098	0.25345		144.278	0.23168	211.066	0.01788	144.289	0.00345	211.056	0.00204	139.285	0.00161	211.036	0.000439642	139.292	0.000345248	206.07	0.00031469
154.488	1.50216	216.473	0.25243		144.468	0.23226	211.456	0.01785	144.471	0.00345	211.444	0.00204	139.456	0.00161	211.437	0.000439691	139.471	0.00034525	206.45	0.000314696
155.101	1.47882	217.247	0.25038		145.091	0.23427	212.18	0.0178	145.106	0.00345	212.195	0.00204	140.096	0.00161	212.208	0.000439633	140.105	0.000345303	207.19	0.000314737
155.282	1.47206	217.618	0.24941		145.279	0.23488	212.545	0.01778	145.291	0.00345	212.556	0.00204	140.275	0.00161	212.559	0.000439689	140.291	0.000345325	207.549	0.000314747
155.473	1.46506	217.979	0.24848		145.464	0.23549	212.928	0.01775	145.475	0.00345	212.914	0.00204	140.459	0.00161	212.923	0.000439772	140.475	0.000345273	207.915	0.000314813
156.098	1.44213	218.701	0.24664		146.093	0.23762	213.687	0.01769	146.108	0.00344	213.695	0.00204	141.104	0.00161	213.693	0.000439795	141.101	0.00034538	208.694	0.000314861
156.296	1.43536	219.065	0.24571		146.278	0.23825	214.078	0.01767	146.297	0.00344	214.054	0.00204	141.282	0.00161	214.063	0.000439665	141.283	0.000345278	209.068	0.000314818
156.477	1.42863	219.376	0.24483		146.471	0.23887	214.454	0.01764	146.476	0.00344	214.43	0.00204	141.465	0.00161	214.413	0.000439755	141.463	0.000345415	209.429	0.000314951
157.099	1.40679	220.181	0.24282		147.094	0.24089	215.215	0.01759	147.094	0.00344	215.208	0.00204	142.103	0.00161	215.203	0.000439734	142.089	0.000345357	210.182	0.000314934
157.277	1.40013	220.585	0.24188		147.27	0.24143	215.566	0.01756	147.289	0.00344	215.583	0.00204	142.293	0.00161	215.566	0.000439818	142.272	0.000345428	210.54	0.000314913
157.475	1.39381	220.918	0.24098		147.442	0.24194	215.941	0.01753	147.463	0.00344	215.938	0.00204	142.471	0.00161	215.929	0.000439778	142.449	0.000345269	210.916	0.000314945
158.092	1.37269	221.725	0.23902		148.087	0.24342	216.703	0.01748	148.123	0.00343	216.71	0.00204	143.093	0.00161	216.692	0.000439734	143.1	0.00034546	211.724	0.000314969
158.286	1.36615	222.087	0.23811		148.273	0.24375	217.065	0.01746	148.304	0.00343	217.072	0.00204	143.28	0.00161	217.05	0.00043982	143.291	0.000345388	212.073	0.000314937
158.461	1.3599	222.472	0.23722		148.457	0.24406	217.408	0.01743	148.483	0.00343	217.453	0.00204	143.453	0.00161	217.399	0.00043994	143.473	0.000345205	212.452	0.000314973
159.11	1.33879	223.198	0.23544		149.09	0.24476	218.184	0.01738	149.103	0.00343	218.223	0.00204	144.091	0.00161	218.216	0.000439772	144.101	0.00034544	213.209	0.000315002
159.285	1.33255	223.55	0.23461		149.255	0.24488	218.544	0.01735	149.27	0.00343	218.582	0.00204	144.288	0.00161	218.602	0.00043979	144.298	0.000345427	213.583	0.000315048
159.488	1.32644	223.898	0.23377		149.448	0.24498	218.917	0.01733	149.471	0.00343	218.968	0.00204	144.469	0.00161	218.963	0.00043983	144.487	0.000345392	213.942	0.000315024
160.1	1.30705	224.69	0.23194		150.092	0.24519	219.713	0.01727	150.108	0.00342	219.725	0.00203	145.117	0.00161	219.685	0.000439823	145.095	0.000345492	214.728	0.000315091
160.289	1.30094	225.061	0.23111		150.274	0.2452	220.067	0.01725	150.296	0.00342	220.098	0.00203	145.297	0.00161	220.038	0.000439837	145.267	0.000345566	215.098	0.000315183
160.482	1.29542	225.436	0.23025		150.448	0.2452	220.418	0.01722	150.483	0.00342	220.471	0.00203	145.484	0.00161	220.415	0.00043987	145.451	0.000345534	215.464	0.000315113
161.112	1.27598	226.229	0.22846		151.098	0.2451	221.193	0.01717	151.112	0.00342	221.182	0.00203	146.102	0.00161	221.217	0.000439923	146.107	0.000345365	216.182	0.000315128
161.302	1.2702	226.602	0.22761		151.277	0.24504	221.558	0.01715	151.289	0.00342	221.557	0.00203	146.284	0.00161	221.568	0.000439919	146.293	0.000345541	216.564	0.000315159
161.481	1.26478	226.975	0.22679		151.462	0.24498	221.906	0.01712	151.479	0.00342	221.93	0.00203	146.459	0.00161	221.941	0.000439969	146.475	0.000345685	216.918	0.00031516
162.094	1.24621	227.713	0.22516		152.108	0.24466	222.712	0.01707	152.091	0.00341	222.706	0.00203	147.093	0.0016	222.7	0.000439818	147.094	0.000345535	217.684	0.000315137
162.272	1.24113	228.098	0.2243		152.29	0.24455	223.091	0.01704	152.272	0.00341	223.072	0.00203	147.269	0.0016	223.055	0.000439882	147.275	0.000345603	218.046	0.000315212
162.464	1.2356	228.484	0.22347		152.471	0.2444	223.471	0.01701	152.453	0.00341	223.416	0.00203	147.458	0.0016	223.406	0.000439921	147.456	0.000345562	218.424	0.000315186
163.105	1.21699	229.221	0.2219		153.095	0.24391	224.208	0.01697	153.092	0.00341	224.203	0.00203	148.095	0.0016	224.223	0.00043999	148.105	0.000345525	219.214	0.000315225
163.285	1.21186	229.579	0.22115		153.275	0.24375	224.568	0.01694	153.281	0.00341	224.551	0.00203	148.273	0.0016	224.589	0.000440017	148.277	0.000345659	219.569	0.000315271
163.465	1.20669	229.946	0.22045		153.458	0.24359	224.927	0.01692	153.46	0.00341	224.906	0.00203	148.461	0.0016	224.965	0.00043998	148.456	0.000345679	219.947	0.000315302
164.105	1.18893	230.704	0.21888		154.096	0.24295	225.701	0.01687	154.101	0.0034	225.69	0.00203	149.108	0.0016	225.712	0.00044001	149.101	0.000345652	220.716	0.000315352
164.295	1.18386	231.069	0.21814		154.283	0.24275	226.064	0.01684	154.286	0.0034	226.043	0.00203	149.286	0.0016	226.07	0.00044011	149.285	0.000345618	221.076	0.000315366
164.474	1.17882	231.442	0.21736		154.469	0.24252	226.407	0.01682	154.468	0.0034	226.418	0.00203	149.473	0.0016	226.444	0.000439851	149.474	0.000345694	221.439	0.0003154
165.11	1.16177	232.195	0.21585		155.093	0.24175	227.18	0.01677	155.107	0.0034	227.216	0.00203	150.123	0.0016	227.209	0.000439936	150.096	0.000345674	222.186	0.000315429
165.283	1.15701	232.564	0.21511		155.273	0.24152	227.54	0.01674	155.289	0.0034	227.591	0.00203	150.299	0.0016	227.588	0.000440133	150.271	0.000345719	222.555	0.000315439
165.473	1.15219	232.918	0.21439		155.463	0.24126	227.91	0.01672	155.472	0.0034	227.965	0.00202	150.481	0.0016	227.968	0.000440375	150.452	0.000345655	222.924	0.000315391
166.11	1.13542	233.685	0.21291		156.083	0.24042	228.722	0.01667	156.1	0.0034	228.706	0.00202	151.106	0.0016	228.704	0.000440091	151.113	0.000345682	223.692	0.000315462
166.296	1.13092	234.059	0.21213		156.278	0.24016	229.101	0.01664	156.277	0.0034	229.07	0.00202	151.285	0.0016	229.069	0.000440064	151.288	0.000345756	224.08	0.000315482
166.481	1.12606	234.473	0.21138		156.44	0.23989	229.463	0.01662	156.455	0.00339	229.447	0.00202	151.453	0.0016	229.441	0.000440181	151.482	0.000345811	224.435	0.000315476
167.095	1.11021	235.213	0.20995		157.105	0.23889	230.193	0.01657	157.083	0.00339	230.231	0.00202	152.101	0.0016	230.191	0.000440115	152.084	0.000345698	225.187	0.00031542
167.289	1.10545	235.583	0.20925		157.276	0.2386	230.572	0.01655	157.267	0.00339	230.559	0.00202	152.273	0.0016	230.568	0.000440174	152.273	0.000345742	225.555	0.000315597
167.486	1.10075	235.941	0.20853		157.471	0.23829	230.957	0.01653	157.464	0.00339	230.91	0.00202	152.462	0.0016	230.938	0.000440106	152.447	0.000345791	225.902	0.000315533
168.096	1.0862	236.698	0.20711		158.104	0.23722	231.708	0.01648	158.081	0.00339	231.695	0.00202	153.09	0.0016	231.688	0.000440139	153.087	0.000345783	226.693	0.000315525
168.276	1.08181	237.09	0.20639		158.287	0.23691	232.057	0.01645	158.254	0.00339	232.065	0.00202	153.287	0.0016	232.043	0.00044014	153.267	0.000345774	227.08	0.000315578
168.459	1.07743	237.468	0.20569		158.478	0.23662	232.4	0.01643	158.465	0.00339	232.428	0.00202	153.482	0.0016	232.428	0.000440095	153.461	0.000345825	227.463	0.000315552
169.092	1.06223	238.19	0.20433		159.101	0.2356	233.199	0.01638	159.094	0.00338	233.217	0.00201	154.086	0.0016	233.207	0.000440191	154.093	0.00034587	228.201	0.000315615
169.275	1.05777	238.545	0.20368		159.294	0.23528	233.552	0.01636	159.283	0.00338	233.591	0.00201	154.273	0.0016	233.57	0.000440098	154.287	0.000345902	228.547	0.000315677
169.46	1.05371	238.92	0.20299		159.479	0.23495	233.897	0.01634	159.45	0.00338	233.934	0.00201	154.45	0.0016	233.946	0.000440217	154.461	0.000345864	228.913	0.000315651
170.107	1.03869	239.707	0.20157		160.077	0.23385	234.71	0.01629	160.106	0.00338	234.719	0.00201	155.106	0.0016	234.683	0.000440193	155.101	0.000345946	229.684	0.000315656
170.28	1.03476	240.07	0.20091		160.273	0.2335	235.089	0.01627	160.306	0.00338	235.095	0.00201	155.286	0.0016	235.051	0.000440222	155.292	0.000345892	230.061	0.000315723
170.462	1.03062	240.427	0.20027		160.458	0.23316	235.453	0.01624	160.49	0.00338	235.467	0.00201	155.472	0.0016	235.392	0.000440205	155.475	0.000345903	230.444	0.000315692
171.112	1.01622	241.223	0.19888		161.095	0.23199	236.241	0.0162	161.109	0.00337	236.185	0.00201	156.106	0.0016	236.227	0.000440112	156.096	0.000346051	231.214	0.000315698
171.299	1.01213	241.586	0.19825		161.268	0.23166	236.591	0.01617	161.301	0.00337	236.553	0.00201	156.287	0.0016	236.6	0.000440166	156.281	0.000345905	231.575	0.000315777
171.48	1.00815	241.952	0.19762		161.44	0.23133	236.961	0.01615	161.489	0.00337	236.934	0.00201	156.474	0.0016	236.987	0.000440156	156.461	0.000345934	231.941	0.000315701
172.096	0.99503	242.699	0.19633		162.097	0.23007	237.695	0.01611	162.112	0.00337	237.708	0.002	157.1	0.0016	237.702	0.000440201	157.098	0.000346051	232.715	0.000315781
172.272	0.9913	243.062	0.19571		162.275	0.22973	238.062	0.01608	162.292	0.00337	238.063	0.002	157.288	0.0016	238.077	0.000440209	157.278	0.00034601	233.067	0.000315807
172.459	0.98713	243.437	0.1951		162.455	0.22939	238.434	0.01606	162.47	0.00337	238.428	0.002	157.465	0.0016	238.437	0.000440215	157.459	0.000345937	233.439	0.000315793
173.097	0.97382	244.196	0.19385		163.109	0.22814	239.213	0.01601	163.095	0.00337	239.216	0.002	158.108	0.0016	239.191	0.00044028	158.108	0.000346078	234.212	0.000315779
173.29	0.96977	244.573	0.19323		163.297	0.22776	239.59	0.01599	163.275	0.00336	239.599	0.002	158.288	0.0016	239.566	0.000440216	158.284	0.000346015	234.582	0.000315915
173.47	0.96608	244.935	0.19262		163.482	0.2274	239.973	0.01597	163.464	0.00336	239.976	0.002	158.472	0.0016	239.929	0.000440343	158.468	0.000346002	234.925	0.00031586
174.101	0.95338	245.703	0.19137		164.104	0.22609	240.702	0.01592	164.106	0.00336	240.692	0.002	159.083	0.0016	240.705	0.000440266	159.091	0.000346011	235.69	0.000315923
174.287	0.94968	246.081	0.19075		164.292	0.22571	241.062	0.0159	164.361	0.00336	241.043	0.002	159.266	0.0016	241.064	0.000440338	159.268	0.000346033	236.065	0.000315885
174.477	0.94598	246.458	0.19013		164.475	0.22536	241.427	0.01588	164.617	0.00336	241.401	0.002	159.468	0.0016	241.415	0.00044029	159.442	0.000346119	236.435	0.000315906
175.105	0.93398	247.243	0.18889		165.08	0.22419	242.192	0.01583	164.802	0.00336	242.215	0.002	160.08	0.00159	242.21	0.000440286	160.087	0.000346156	237.17	0.000316001
175.278	0.93031	247.617	0.18829		165.258	0.22382	242.542	0.01581	164.989	0.00336	242.594	0.00199	160.253	0.0016	242.585	0.000440307	160.278	0.000346081	237.543	0.000315997
175.468	0.92684	247.984	0.18771		165.437	0.22346	242.902	0.01579	165.591	0.00335	242.976	0.00199	160.44	0.0016	242.964	0.000440341	160.449	0.00034611	237.885	0.000315955
176.085	0.91473	248.686	0.18657		166.104	0.22207	243.721	0.01574	165.782	0.00335	243.714	0.00199	161.097	0.00159	243.714	0.000440292	161.102	0.000346126	238.691	0.000316052
176.278	0.91152	249.048	0.18603		166.284	0.2217	244.104	0.01572	165.955	0.00335	244.089	0.00199	161.281	0.00159	244.078	0.000440323	161.282	0.000346095	239.069	0.000315976
176.46	0.90794	249.401	0.18547		166.477	0.22131	244.472	0.0157	166.605	0.00335	244.465	0.00199	161.46	0.00159	244.429	0.000440347	161.46	0.000346188	239.428	0.000316093
177.111	0.89599	250.234	0.18425		167.095	0.2202	245.213	0.01565	166.787	0.00335	245.18	0.00199	162.096	0.00159	245.219	0.000440247	162.097	0.000346174	240.206	0.000316064
177.286	0.89272	250.568	0.1837		167.271	0.21982	245.589	0.01563	166.963	0.00335	245.527	0.00199	162.273	0.00159	245.606	0.000440298	162.269	0.000346189	240.564	0.000316067
177.479	0.88933	250.931	0.18317		167.455	0.21944	245.964	0.01561	167.616	0.00335	245.884	0.00199	162.45	0.00159	245.963	0.000440358	162.46	0.000346167	240.943	0.000316077
178.082	0.8783	251.695	0.18205		168.102	0.21795	246.67	0.01557	167.798	0.00334	246.686	0.00198	163.103	0.00159	246.692	0.000440426	163.095	0.000346229	241.713	0.000316174
178.275	0.8749	252.064	0.18152		168.277	0.21758	247.025	0.01555	167.987	0.00334	247.065	0.00198	163.283	0.00159	247.054	0.000440437	163.287	0.000346232	242.073	0.000316088
178.472	0.87168	252.425	0.18099		168.455	0.2172	247.39	0.01553	168.607	0.00334	247.425	0.00198	163.472	0.00159	247.414	0.000440355	163.466	0.000346209	242.454	0.000316154
179.104	0.86065	253.208	0.17985		169.099	0.21606	248.205	0.01548	168.793	0.00334	248.201	0.00198	164.097	0.00159	248.196	0.00044033	164.101	0.000346201	243.203	0.000316182
179.285	0.85762	253.551	0.17935		169.278	0.21568	248.58	0.01546	168.984	0.00334	248.573	0.00198	164.289	0.00159	248.566	0.000440414	164.282	0.000346285	243.561	0.000316141
179.458	0.85451	253.909	0.17885		169.475	0.21529	248.954	0.01544	169.608	0.00334	248.952	0.00198	164.478	0.00159	248.945	0.000440351	164.46	0.000346308	243.919	0.000316157
180.115	0.84348	254.691	0.17772		170.111	0.21377	249.681	0.01539	169.799	0.00334	249.7	0.00198	165.098	0.00159	249.705	0.000440469	165.096	0.000346316	244.708	0.000316173
180.299	0.84026	255.06	0.17718		170.29	0.21338	250.045	0.01537	169.979	0.00334	250.079	0.00198	165.286	0.00159	250.067	0.000440355	165.268	0.000346231	245.097	0.000316297
180.477	0.83746	255.445	0.17666		170.474	0.213	250.417	0.01535	170.587	0.00333	250.444	0.00198	165.467	0.00159	250.434	0.000440359	165.454	0.000346273	245.461	0.000316287
181.09	0.82748	256.182	0.17561		171.098	0.21174	251.228	0.0153	170.771	0.00333	251.214	0.00197	166.098	0.00159	251.2	0.000440365	166.088	0.000346344	246.196	0.000316235
181.282	0.82442	256.549	0.17512		171.287	0.21135	251.568	0.01529	170.952	0.00333	251.607	0.00197	166.287	0.00159	251.569	0.000440466	166.267	0.000346265	246.54	0.000316309
181.458	0.82154	256.901	0.17464		171.478	0.21096	251.932	0.01527	171.603	0.00333	251.965	0.00197	166.47	0.00159	251.917	0.000440411	166.45	0.000346389	246.922	0.000316303
182.101	0.81129	257.664	0.17359		172.113	0.20961	252.725	0.01522	171.793	0.00333	252.703	0.00197	167.103	0.00159	252.694	0.000440464	167.099	0.000346343	247.695	0.000316263
182.278	0.80854	258.061	0.17305		172.293	0.20925	253.074	0.0152	171.971	0.00333	253.07	0.00197	167.289	0.00159	253.054	0.000440381	167.281	0.000346279	248.072	0.000316269
182.46	0.80578	258.43	0.17255		172.481	0.20886	253.461	0.01518	172.607	0.00333	253.447	0.00197	167.465	0.00159	253.417	0.000440557	167.456	0.000346388	248.468	0.000316311
183.092	0.79594	259.206	0.1715		173.093	0.20761	254.222	0.01514	172.795	0.00332	254.217	0.00197	168.104	0.00159	254.218	0.000440356	168.1	0.000346294	249.211	0.000316359
183.283	0.79313	259.579	0.17101		173.276	0.20722	254.603	0.01512	172.977	0.00332	254.586	0.00197	168.288	0.00159	254.585	0.000440535	168.27	0.000346377	249.574	0.000316338
183.469	0.79037	259.948	0.17052		173.448	0.20687	254.985	0.0151	173.613	0.00332	254.951	0.00197	168.468	0.00159	254.959	0.000440279	168.449	0.000346336	249.929	0.000316444
184.106	0.78085	260.677	0.16957		174.094	0.20559	255.692	0.01506	173.796	0.00332	255.682	0.00196	169.099	0.00159	255.721	0.000440503	169.105	0.000346398	250.665	0.000316423
184.287	0.77827	261.054	0.16909		174.28	0.2052	256.038	0.01504	173.987	0.00332	256.032	0.00196	169.284	0.00159	256.083	0.000440377	169.279	0.000346388	251.046	0.000316411
184.482	0.77552	261.422	0.16863		174.469	0.20482	256.429	0.01502	174.607	0.00332	256.393	0.00196	169.458	0.00159	256.441	0.000440414	169.454	0.000346368	251.397	0.00031647
185.116	0.76603	262.224	0.16765		175.096	0.20347	257.206	0.01498	174.787	0.00332	257.212	0.00196	170.094	0.00159	257.19	0.000440388	170.105	0.000346416	252.197	0.000316431
185.284	0.76339	262.557	0.16721		175.3	0.20308	257.584	0.01495	174.974	0.00332	257.59	0.00196	170.273	0.00159	257.573	0.000440241	170.298	0.000346405	252.587	0.000316488
185.478	0.76071	262.912	0.16677		175.485	0.20272	257.968	0.01493	175.625	0.00331	257.952	0.00196	170.447	0.00159	257.953	0.000440216	170.473	0.000346444	252.926	0.000316478
186.098	0.752	263.669	0.16581		176.088	0.20148	258.692	0.01489	175.798	0.00331	258.691	0.00196	171.102	0.00159	258.705	0.000440414	171.106	0.000346653	253.719	0.000316546
186.288	0.74942	264.079	0.16533		176.279	0.20111	259.04	0.01487	175.996	0.00331	259.048	0.00196	171.283	0.00159	259.089	0.000440458	171.293	0.000346469	254.064	0.000316517
186.454	0.74696	264.434	0.16488		176.467	0.20072	259.42	0.01486	176.59	0.00331	259.409	0.00196	171.467	0.00159	259.449	0.000440406	171.468	0.000346556	254.44	0.000316603
187.103	0.73824	265.21	0.16392		177.102	0.19942	260.219	0.01481	176.787	0.00331	260.178	0.00195	172.108	0.00159	260.191	0.00044027	172.114	0.000346562	255.21	0.000316607
187.282	0.73589	265.571	0.16347		177.289	0.19906	260.597	0.01479	176.956	0.00331	260.554	0.00195	172.273	0.00159	260.536	0.000440426	172.29	0.000346643	255.56	0.000316599
187.467	0.73341	265.93	0.16303		177.463	0.1987	260.942	0.01477	177.592	0.00331	260.935	0.00195	172.467	0.00159	260.937	0.000440394	172.484	0.000346598	255.925	0.000316654
188.092	0.72482	266.7	0.16211		178.093	0.19744	261.697	0.01473	177.768	0.0033	261.691	0.00195	173.101	0.00159	261.688	0.000440294	173.093	0.000346618	256.715	0.0003166
188.275	0.72236	267.036	0.1617		178.277	0.19709	262.051	0.01471	177.965	0.00331	262.045	0.00195	173.282	0.00159	262.061	0.000440447	173.28	0.000346526	257.077	0.000316636
188.472	0.71999	267.417	0.16125		178.467	0.19673	262.432	0.01469	178.6	0.0033	262.414	0.00195	173.467	0.00159	262.42	0.000440324	173.467	0.000346459	257.445	0.000316662
189.097	0.71173	268.2	0.16034		179.095	0.19549	263.217	0.01465	178.789	0.0033	263.216	0.00195	174.1	0.00159	263.176	0.000440405	174.106	0.000346553	258.206	0.00031659
189.281	0.70937	268.551	0.15991		179.286	0.19513	263.595	0.01463	178.992	0.0033	263.584	0.00195	174.278	0.00159	263.552	0.000440393	174.299	0.000346673	258.578	0.000316679
189.474	0.70707	268.913	0.1595		179.466	0.19476	263.954	0.01462	179.599	0.0033	263.954	0.00195	174.459	0.00159	263.892	0.000440354	174.477	0.000346558	258.95	0.000316728
190.103	0.69896	269.704	0.15861		180.101	0.19347	264.688	0.01458	179.785	0.0033	264.718	0.00194	175.102	0.00159	264.705	0.000440483	175.109	0.000346543	259.716	0.000316694
190.283	0.69671	270.079	0.15818		180.278	0.19311	265.058	0.01456	179.978	0.0033	265.095	0.00194	175.284	0.00159	265.103	0.000440399	175.287	0.000346613	260.068	0.000316782
190.458	0.69448	270.449	0.15777		180.47	0.19275	265.425	0.01454	180.593	0.00329	265.433	0.00194	175.464	0.00159	265.469	0.000440522	175.467	0.000346542	260.448	0.000316749
191.117	0.68653	271.212	0.15691		181.108	0.19148	266.199	0.0145	180.775	0.00329	266.229	0.00194	176.099	0.00159	266.21	0.000440337	176.101	0.000346746	261.199	0.000316775
191.298	0.68433	271.584	0.15649		181.286	0.19114	266.571	0.01448	180.966	0.00329	266.592	0.00194	176.288	0.00159	266.587	0.000440362	176.29	0.00034667	261.583	0.000316806
191.479	0.68218	271.933	0.15612		181.467	0.19079	266.951	0.01446	181.603	0.00329	266.955	0.00194	176.469	0.00159	266.974	0.000440343	176.466	0.000346559	261.944	0.000316799
192.097	0.67491	272.675	0.15537		182.1	0.18955	267.698	0.01442	181.784	0.00329	267.701	0.00194	177.103	0.00159	267.7	0.000440302	177.097	0.000346684	262.695	0.000316815
192.285	0.67262	273.08	0.15495		182.28	0.18921	268.068	0.0144	181.964	0.00329	268.07	0.00194	177.286	0.00158	268.06	0.000440362	177.273	0.00034671	263.054	0.000316796
192.472	0.67039	273.452	0.15456		182.463	0.18884	268.451	0.01438	182.606	0.00329	268.428	0.00194	177.485	0.00158	268.433	0.000440314	177.462	0.000346707	263.403	0.00031674
193.092	0.66314	274.201	0.15369		183.108	0.18764	269.191	0.01434	182.784	0.00329	269.187	0.00193	178.102	0.00158	269.187	0.000440304	178.088	0.000346737	264.191	0.000316748
193.272	0.66108	274.542	0.15329		183.292	0.18731	269.555	0.01433	182.957	0.00329	269.544	0.00193	178.282	0.00158	269.55	0.000440271	178.27	0.000346691	264.558	0.000316972
193.452	0.65902	274.968	0.15289		183.473	0.18695	269.924	0.01431	183.607	0.00328	269.926	0.00193	178.457	0.00158	269.931	0.000440324	178.457	0.000346751	264.91	0.000316846
194.104	0.65185	275.658	0.15214		184.114	0.18567	270.718	0.01427	183.789	0.00328	270.728	0.00193	179.097	0.00158	270.687	0.000440317	179.107	0.000346746	265.719	0.000316863
194.28	0.64979	276.017	0.15175		184.3	0.18531	271.082	0.01425	183.981	0.00328	271.09	0.00193	179.288	0.00158	271.065	0.00044022	179.303	0.000346784	266.064	0.000316902
194.467	0.64771	276.389	0.15138		184.479	0.18497	271.46	0.01423	184.608	0.00328	271.442	0.00193	179.463	0.00158	271.427	0.000440225	179.483	0.000346738	266.443	0.000316952
195.109	0.64056	277.184	0.15055		185.113	0.18387	272.209	0.01419	184.802	0.00328	272.209	0.00193	180.096	0.00158	272.211	0.000440241	180.125	0.000346797	267.156	0.000316911
195.288	0.63869	277.548	0.15018		185.286	0.18353	272.579	0.01417	184.994	0.00328	272.587	0.00193	180.284	0.00158	272.588	0.000440385	180.321	0.000346721	267.53	0.000316946
195.464	0.63676	277.93	0.1498		185.479	0.18319	272.952	0.01415	185.607	0.00328	272.944	0.00193	180.482	0.00158	272.938	0.000440328	180.488	0.000346828	267.887	0.000317016
196.092	0.63003	278.702	0.14915		186.104	0.18201	273.687	0.01412	185.787	0.00328	273.709	0.00193	181.125	0.00158	273.691	0.00044018	181.105	0.000346839	268.696	0.000316973
196.257	0.62825	279.071	0.14878		186.27	0.1817	274.039	0.0141	185.959	0.00328	274.079	0.00192	181.312	0.00158	274.073	0.00044028	181.287	0.000346786	269.058	0.000316951
196.454	0.62638	279.444	0.14839		186.477	0.18135	274.393	0.01408	186.61	0.00327	274.429	0.00192	181.496	0.00158	274.41	0.000440116	181.486	0.000346799	269.413	0.000316999
197.101	0.61961	280.224	0.14761		187.081	0.1802	275.195	0.01404	186.806	0.00327	275.235	0.00192	182.107	0.00158	275.179	0.000440172	182.115	0.000346808	270.217	0.000317
197.282	0.61761	280.6	0.14725		187.272	0.17989	275.589	0.01402	186.986	0.00327	275.573	0.00192	182.288	0.00158	275.568	0.000440113	182.282	0.000346822	270.58	0.000317026
197.47	0.61571	280.989	0.14687		187.461	0.17956	275.931	0.014	187.605	0.00327	275.925	0.00192	182.465	0.00158	275.959	0.000440026	182.462	0.000346829	270.946	0.000317034
198.096	0.60937	281.693	0.14618		188.09	0.17839	276.731	0.01396	187.776	0.00327	276.704	0.00192	183.101	0.00158	276.677	0.000440053	183.092	0.000346828	271.68	0.000317047
198.27	0.60764	282.081	0.1458		188.286	0.17807	277.106	0.01395	187.968	0.00327	277.07	0.00192	183.287	0.00158	277.063	0.000439976	183.284	0.000346869	272.053	0.000317059
198.451	0.60578	282.471	0.14528		188.457	0.17775	277.466	0.01393	188.577	0.00327	277.465	0.00192	183.476	0.00158	277.411	0.000439986	183.478	0.000346827	272.434	0.0003171
199.104	0.59929	283.205	0.14459		189.116	0.17662	278.214	0.01389	188.775	0.00327	278.207	0.00191	184.107	0.00158	278.226	0.000440007	184.096	0.000346905	273.203	0.000317154
199.291	0.59756	283.573	0.14423		189.282	0.17631	278.565	0.01387	188.963	0.00327	278.588	0.00191	184.296	0.00158	278.583	0.000439841	184.281	0.000346895	273.569	0.000317131
199.484	0.5958	283.938	0.14389		189.467	0.176	278.91	0.01386	189.601	0.00326	278.933	0.00191	184.476	0.00158	278.952	0.000439822	184.457	0.000346919	273.935	0.000317072
200.097	0.58983	284.719	0.14316		190.101	0.17491	279.701	0.01382	189.792	0.00326	279.721	0.00191	185.094	0.00158	279.664	0.00043973	185.109	0.000346867	274.708	0.000317193
200.291	0.58801	285.094	0.14281		190.277	0.1746	280.086	0.0138	189.968	0.00326	280.097	0.00191	185.281	0.00158	280.047	0.00043998	185.297	0.00034691	275.089	0.000317144
200.468	0.58631	285.46	0.14247		190.452	0.17429	280.452	0.01378	190.6	0.00326	280.481	0.00191	185.457	0.00158	280.414	0.000439928	185.479	0.000346929	275.473	0.000317134
201.106	0.58019	286.22	0.14177		191.105	0.17315	281.179	0.01375	190.789	0.00326	281.176	0.00191	186.105	0.00158	281.22	0.00043962	186.096	0.000346927	276.184	0.000317296
201.279	0.57857	286.579	0.14148		191.282	0.17285	281.549	0.01373	190.976	0.00326	281.546	0.00191	186.29	0.00158	281.57	0.000439659	186.277	0.000346985	276.533	0.000317214
201.462	0.57693	286.933	0.14117		191.461	0.17253	281.926	0.01371	191.606	0.00326	281.921	0.00191	186.464	0.00158	281.947	0.000439681	186.46	0.000346913	276.894	0.000317305
202.097	0.57129	287.713	0.14046		192.097	0.17146	282.699	0.01367	191.798	0.00326	282.684	0.00191	187.087	0.00158	282.689	0.000439783	187.098	0.000346937	277.693	0.000317222
202.276	0.56975	288.059	0.14014		192.277	0.17116	283.076	0.01365	191.984	0.00326	283.045	0.00191	187.296	0.00158	283.057	0.00043953	187.288	0.000346953	278.042	0.000317178
202.462	0.5681	288.406	0.13979		192.468	0.17084	283.44	0.01364	192.602	0.00325	283.42	0.0019	187.476	0.00158	283.42	0.000439639	187.469	0.000346982	278.41	0.000317232
203.098	0.5621	289.234	0.13905		193.095	0.16981	284.188	0.0136	192.777	0.00325	284.196	0.0019	188.107	0.00158	284.201	0.000439302	188.09	0.000346996	279.194	0.000317309
203.285	0.56046	289.587	0.13874		193.279	0.1695	284.543	0.01358	192.959	0.00325	284.566	0.0019	188.277	0.00158	284.587	0.000439318	188.283	0.000347029	279.571	0.000317296
203.467	0.55894	289.963	0.13839		193.461	0.1692	284.916	0.01356	193.611	0.00325	284.948	0.0019	188.465	0.00158	284.95	0.000439402	188.462	0.000347049	279.95	0.00031725
204.096	0.55365	290.674	0.13779		194.112	0.16812	285.719	0.01353	193.79	0.00325	285.681	0.0019	189.08	0.00158	285.685	0.000439153	189.106	0.000347027	280.706	0.000317282
204.279	0.55207	291.074	0.13745		194.3	0.16781	286.066	0.01351	193.968	0.00325	286.029	0.0019	189.265	0.00158	286.058	0.000439175	189.29	0.000347145	281.084	0.000317358
204.464	0.55058	291.426	0.13714		194.48	0.16751	286.442	0.01349	194.611	0.00324	286.392	0.0019	189.452	0.00158	286.404	0.000439187	189.466	0.000346973	281.465	0.000317387
205.108	0.54486	292.206	0.13648		195.093	0.1665	287.185	0.01346	194.793	0.00324	287.183	0.0019	190.109	0.00158	287.209	0.000439099	190.093	0.000346996	282.217	0.00031735
205.299	0.54328	292.55	0.13616		195.27	0.16621	287.552	0.01344	194.979	0.00324	287.549	0.0019	190.294	0.00158	287.579	0.000438959	190.263	0.000347103	282.582	0.000317365
205.486	0.54168	292.936	0.13584		195.449	0.16591	287.906	0.01342	195.587	0.00324	287.923	0.00189	190.472	0.00158	287.951	0.000438712	190.454	0.000347089	282.948	0.000317347
206.102	0.53679	293.716	0.13517		196.109	0.16485	288.686	0.01338	195.783	0.00324	288.709	0.00189	191.082	0.00158	288.717	0.000438751	191.094	0.000347035	283.709	0.000317418
206.286	0.53532	294.084	0.13488		196.288	0.16455	289.042	0.01337	195.971	0.00324	289.078	0.00189	191.27	0.00158	289.064	0.000438826	191.278	0.000347076	284.092	0.000317244
206.476	0.53389	294.471	0.13458		196.48	0.16426	289.411	0.01335	196.621	0.00324	289.435	0.00189	191.46	0.00158	289.438	0.000438674	191.453	0.00034708	284.431	0.000317403
207.102	0.5287	295.208	0.13394		197.119	0.16327	290.192	0.01331	196.791	0.00323	290.216	0.00189	192.1	0.00158	290.185	0.000438466	192.112	0.000347163	285.202	0.000317328
207.278	0.52728	295.57	0.13363		197.308	0.16298	290.574	0.01329	196.977	0.00323	290.605	0.00189	192.29	0.00158	290.506	0.000438444	192.292	0.000347084	285.571	0.000317466
207.448	0.5259	295.952	0.13332		197.463	0.16271	290.939	0.01327	197.602	0.00323	290.981	0.00189	192.471	0.00158	290.897	0.00043842	192.468	0.000347077	285.92	0.000317435
208.085	0.52105	296.703	0.13273		198.112	0.16173	291.672	0.01324	197.777	0.00323	291.686	0.00189	193.099	0.00158	291.706	0.000438174	193.108	0.000347052	286.667	0.000317475
208.261	0.5197	297.046	0.13243		198.29	0.16146	292.053	0.01322	197.971	0.00323	292.054	0.00189	193.279	0.00158	292.095	0.000438014	193.299	0.000347152	287.066	0.000317412
208.448	0.51831	297.429	0.13212		198.467	0.16118	292.408	0.0132	198.601	0.00322	292.414	0.00188	193.467	0.00158	292.464	0.000437899	193.485	0.000347101	287.43	0.000317462
209.089	0.51312	298.178	0.13152		199.087	0.16019	293.202	0.01316	198.791	0.00322	293.215	0.00188	194.102	0.00158	293.209	0.000437638	194.11	0.000347121	288.205	0.000317461
209.29	0.51167	298.544	0.13121		199.256	0.15993	293.553	0.01314	198.963	0.00322	293.555	0.00188	194.292	0.00158	293.577	0.000437658	194.286	0.000347159	288.569	0.000317552
209.461	0.51036	298.92	0.1309		199.455	0.15963	293.929	0.01313	199.585	0.00322	293.947	0.00188	194.48	0.00158	293.945	0.000437556	194.473	0.000347195	288.931	0.000317513
210.107	0.50587	299.696	0.13029		200.097	0.15861	294.733	0.01309	199.778	0.00322	294.712	0.00188	195.111	0.00158	294.686	0.000437201	195.104	0.000347168	289.702	0.000317546
210.286	0.50442	300.014	0.13001		200.297	0.15832	295.091	0.01307	199.957	0.00321	295.086	0.00188	195.3	0.00158	295.06	0.000437138	195.285	0.000347204	290.068	0.000317537
210.475	0.50316	300.163	0.1297		200.471	0.15805	295.427	0.01305	200.611	0.00321	295.446	0.00188	195.483	0.00158	295.435	0.000437045	195.475	0.000347144	290.422	0.000317623
211.105	0.49837	300.104	0.12942		201.098	0.15726	296.207	0.01302	200.793	0.00321	296.194	0.00188	196.104	0.00158	296.165	0.000436804	196.108	0.000347224	291.198	0.000317556
211.285	0.49704	300.032	0.12914		201.285	0.15699	296.541	0.013	200.977	0.00321	296.537	0.00188	196.282	0.00158	296.514	0.000436587	196.303	0.000347173	291.57	0.000317541
211.467	0.49575	300.015	0.12888		201.48	0.15671	296.929	0.01298	201.602	0.0032	296.902	0.00188	196.466	0.00158	296.894	0.000436511	196.48	0.000347109	291.95	0.000317657
212.111	0.49105				202.11	0.15574	297.708	0.01294	201.784	0.0032	297.709	0.00187	197.106	0.00158	297.68	0.000436159	197.116	0.000347294	292.707	0.000317562
212.294	0.48977				202.294	0.15548	298.067	0.01292	201.967	0.0032	298.049	0.00187	197.297	0.00158	298.069	0.000435922	197.277	0.000347176	293.079	0.000317668
212.47	0.48859				202.472	0.15521	298.415	0.0129	202.601	0.0032	298.442	0.00187	197.472	0.00158	298.419	0.000435873	197.473	0.000347193	293.426	0.000317643
213.097	0.48412				203.113	0.15428	299.212	0.01286	202.791	0.0032	299.167	0.00187	198.125	0.00158	299.226	0.000435321	198.107	0.000347207	294.205	0.000317673
213.281	0.48287				203.285	0.15402	299.565	0.01284	202.964	0.0032	299.538	0.00187	198.311	0.00157	299.597	0.000435214	198.282	0.000347338	294.564	0.000317691
213.47	0.48155				203.475	0.15376	299.904	0.01282	203.601	0.00319	299.887	0.00187	198.494	0.00158	299.935	0.000434914	198.478	0.000347266	294.932	0.000317689
214.098	0.47703				204.106	0.15288	300.132	0.0128	203.79	0.00319	300.128	0.00187	199.101	0.00157	300.143	0.000434818	199.092	0.000347284	295.687	0.000317699
214.288	0.47572				204.291	0.15262	300.146	0.01278	203.965	0.00319	300.146	0.00187	199.286	0.00157	300.133	0.000434461	199.302	0.000347304	296.063	0.000317621
214.468	0.47449				204.473	0.15235	300.058	0.01276	204.602	0.00319	300.056	0.00187	199.469	0.00158	300.039	0.000434156	199.467	0.000347264	296.419	0.000317667
215.104	0.47073				205.108	0.15147			204.785	0.00318			200.085	0.00157			200.099	0.000347285	297.196	0.000317621
215.296	0.46953				205.294	0.1512			204.968	0.00318			200.251	0.00157			200.272	0.000347334	297.591	0.000317687
215.475	0.46835				205.472	0.15097			205.607	0.00318			200.444	0.00157			200.441	0.000347262	297.922	0.0003177
216.099	0.46417				206.098	0.15009			205.789	0.00318			201.13	0.00157			201.1	0.000347293	298.697	0.000317731
216.268	0.46299				206.286	0.14984			205.972	0.00318			201.307	0.00157			201.299	0.000347283	299.076	0.000317671
216.46	0.46177				206.467	0.14958			206.614	0.00317			201.475	0.00157			201.489	0.000347372	299.466	0.00031774
217.11	0.45769				207.096	0.1487			206.794	0.00317			202.11	0.00157			202.127	0.00034742	300.093	0.000317743
217.291	0.45661				207.296	0.14844			206.966	0.00317			202.259	0.00157			202.294	0.000347369	300.164	0.000317744
217.477	0.45543				207.481	0.14819			207.585	0.00316			202.446	0.00157			202.485	0.000347327	300.071	0.000317734
218.111	0.45156				208.093	0.14731			207.763	0.00316			203.107	0.00157			203.104	0.000347413
218.304	0.4504				208.29	0.14706			207.943	0.00316			203.296	0.00157			203.282	0.000347436
218.484	0.44927				208.475	0.14682			208.602	0.00316			203.468	0.00157			203.436	0.000347418
219.117	0.44553				209.094	0.14601			208.769	0.00316			204.092	0.00157			204.108	0.00034732
219.282	0.4445				209.27	0.14576			208.946	0.00316			204.274	0.00157			204.289	0.000347448
219.489	0.44338				209.458	0.14554			209.589	0.00315			204.454	0.00157			204.473	0.000347347
220.102	0.43977				210.093	0.14473			209.781	0.00315			205.107	0.00157			205.105	0.000347597
220.275	0.43878				210.286	0.14447			209.967	0.00315			205.296	0.00157			205.286	0.000347531
220.461	0.43772				210.45	0.14424			210.606	0.00314			205.481	0.00157			205.466	0.000347423
221.1	0.43402				211.097	0.14339			210.794	0.00314			206.097	0.00157			206.106	0.000347536
221.285	0.43288				211.264	0.14316			210.964	0.00314			206.276	0.00157			206.296	0.000347357
221.468	0.43184				211.46	0.14291			211.607	0.00314			206.456	0.00157			206.487	0.000347489
222.099	0.42854				212.102	0.14206			211.79	0.00314			207.109	0.00157			207.097	0.000347647
222.275	0.42768				212.283	0.14184			211.972	0.00313			207.291	0.00157			207.287	0.000347308
222.464	0.42674				212.469	0.14161			212.608	0.00313			207.481	0.00157			207.468	0.000347539
223.08	0.42306				213.091	0.14087			212.799	0.00313			208.104	0.00157			208.097	0.000347635
223.278	0.42186				213.268	0.14063			212.981	0.00313			208.293	0.00157			208.279	0.000347496
223.457	0.42091				213.46	0.14041			213.596	0.00312			208.473	0.00157			208.469	0.000347522
224.11	0.41747				214.114	0.13955			213.786	0.00312			209.107	0.00157			209.091	0.00034771
224.3	0.41649				214.288	0.13932			213.975	0.00312			209.28	0.00157			209.28	0.000347489
224.487	0.41551				214.478	0.13909			214.594	0.00312			209.459	0.00157			209.472	0.000347639
225.113	0.41226				215.098	0.13834			214.774	0.00312			210.084	0.00157			210.098	0.000347615
225.283	0.41134				215.284	0.13811			214.959	0.00312			210.285	0.00157			210.28	0.000347572
225.463	0.41038				215.466	0.13788			215.6	0.00311			210.46	0.00157			210.464	0.000347641
226.117	0.40706				216.111	0.13712			215.783	0.00311			211.109	0.00157			211.122	0.000347555
226.307	0.40612				216.292	0.13689			215.955	0.00311			211.287	0.00157			211.313	0.000347555
226.486	0.40526				216.48	0.13667			216.614	0.0031			211.452	0.00157			211.485	0.00034761
227.094	0.40227				217.112	0.13589			216.794	0.0031			212.082	0.00157			212.096	0.000347636
227.28	0.40135				217.305	0.13567			216.975	0.0031			212.252	0.00157			212.277	0.000347587
227.458	0.40048				217.48	0.13545			217.614	0.0031			212.426	0.00157			212.472	0.000347517
228.097	0.39737				218.136	0.13473			217.787	0.0031			213.093	0.00157			213.119	0.000347659
228.294	0.39642				218.309	0.13451			217.963	0.0031			213.293	0.00157			213.307	0.000347654
228.476	0.39558				218.491	0.1343			218.569	0.00309			213.456	0.00157			213.483	0.000347667
229.096	0.39263				219.107	0.13362			218.746	0.00309			214.087	0.00157			214.112	0.000347627
229.281	0.39177				219.282	0.13342			218.954	0.00309			214.275	0.00157			214.281	0.000347661
229.455	0.39097				219.464	0.13322			219.606	0.00308			214.454	0.00157			214.47	0.000347629
230.092	0.38798				220.093	0.13246			219.793	0.00308			215.091	0.00157			215.102	0.000347717
230.29	0.38716				220.278	0.13225			219.961	0.00308			215.286	0.00157			215.279	0.000347703
230.467	0.38635				220.444	0.13205			220.585	0.00308			215.466	0.00157			215.459	0.000347743
231.073	0.38351				221.094	0.1313			220.809	0.00308			216.113	0.00157			216.106	0.000347771
231.273	0.38252				221.297	0.13109			220.969	0.00308			216.298	0.00157			216.29	0.000347647
231.441	0.38172				221.47	0.13088			221.599	0.00307			216.479	0.00157			216.48	0.00034778
232.093	0.37885				222.101	0.13025			221.762	0.00307			217.1	0.00157			217.113	0.000347783
232.29	0.37801				222.285	0.13002			221.953	0.00307			217.277	0.00157			217.3	0.000347756
232.464	0.37724				222.466	0.12983			222.583	0.00307			217.462	0.00157			217.49	0.000347718
233.11	0.37448				223.104	0.1291			222.777	0.00306			218.092	0.00157			218.093	0.000347789
233.28	0.37384				223.263	0.12891			222.934	0.00306			218.284	0.00157			218.269	0.000347772
233.458	0.37307				223.476	0.1287			223.59	0.00306			218.47	0.00157			218.456	0.000347623
234.097	0.37029				224.106	0.12806			223.772	0.00306			219.107	0.00157			219.089	0.00034773
234.278	0.36975				224.281	0.12787			223.939	0.00306			219.286	0.00157			219.261	0.000347777
234.46	0.36904				224.474	0.12767			224.603	0.00305			219.465	0.00157			219.441	0.00034773
235.078	0.36639				225.104	0.12698			224.783	0.00305			220.093	0.00157			220.101	0.000347775
235.285	0.36532				225.291	0.12679			224.973	0.00305			220.278	0.00157			220.291	0.000347754
235.471	0.36458				225.473	0.1266			225.61	0.00305			220.463	0.00157			220.478	0.000347823
236.097	0.36198				226.111	0.12597			225.788	0.00305			221.099	0.00157			221.11	0.000347766
236.281	0.36116				226.299	0.12578			225.962	0.00304			221.292	0.00157			221.294	0.000347781
236.475	0.36041				226.48	0.12559			226.6	0.00304			221.48	0.00157			221.483	0.000347964
237.092	0.35789				227.087	0.12494			226.785	0.00304			222.095	0.00157			222.121	0.000347819
237.304	0.35714				227.299	0.12475			226.971	0.00304			222.309	0.00157			222.275	0.000347714
237.47	0.35642				227.481	0.12457			227.599	0.00303			222.484	0.00157			222.46	0.000347901
238.095	0.35399				228.113	0.12388			227.78	0.00303			223.112	0.00157			223.101	0.000347852
238.278	0.35321				228.292	0.12369			227.965	0.00303			223.295	0.00157			223.285	0.000347878
238.47	0.35248				228.475	0.12352			228.602	0.00303			223.489	0.00157			223.474	0.000347866
239.102	0.35001				229.102	0.12291			228.784	0.00303			224.111	0.00157			224.112	0.000347894
239.283	0.34936				229.295	0.12274			228.959	0.00303			224.3	0.00157			224.287	0.000347785
239.466	0.34868				229.475	0.12257			229.598	0.00302			224.482	0.00157			224.475	0.000347841
240.108	0.34627				230.097	0.12195			229.776	0.00302			225.087	0.00157			225.106	0.000347952
240.283	0.34563				230.272	0.12178			229.969	0.00302			225.284	0.00157			225.292	0.000347871
240.476	0.34493				230.447	0.12161			230.613	0.00302			225.461	0.00157			225.452	0.000347858
241.096	0.34265				231.099	0.12094			230.787	0.00301			226.1	0.00157			226.096	0.000347949
241.277	0.34197				231.296	0.12073			230.99	0.00301			226.292	0.00157			226.284	0.000347903
241.468	0.34125				231.476	0.12055			231.607	0.00301			226.478	0.00157			226.473	0.00034802
242.11	0.33892				232.101	0.12			231.775	0.00301			227.093	0.00157			227.084	0.000347834
242.287	0.33831				232.263	0.11985			231.959	0.00301			227.271	0.00157			227.266	0.000348031
242.477	0.33761				232.457	0.11967			232.603	0.003			227.453	0.00157			227.449	0.000348002
243.109	0.33539				233.095	0.11908			232.778	0.003			228.105	0.00157			228.089	0.000347864
243.29	0.33476				233.294	0.1189			232.96	0.003			228.293	0.00157			228.278	0.000347901
243.474	0.33415				233.477	0.11874			233.592	0.003			228.476	0.00157			228.472	0.000347996
244.113	0.33195				234.102	0.11814			233.786	0.003			229.105	0.00157			229.104	0.000347914
244.309	0.33121				234.292	0.11794			233.97	0.003			229.29	0.00156			229.293	0.000347952
244.498	0.33056				234.478	0.11778			234.565	0.00299			229.474	0.00157			229.473	0.000347864
245.069	0.32857				235.117	0.11718			234.777	0.00299			230.11	0.00156			230.104	0.000347904
245.277	0.3279				235.317	0.117			234.941	0.00299			230.296	0.00157			230.293	0.000347915
245.446	0.32727				235.486	0.11682			235.581	0.00299			230.476	0.00157			230.472	0.000348018
246.09	0.32513				236.077	0.1163			235.77	0.00299			231.094	0.00156			231.106	0.00034797
246.289	0.32451				236.264	0.11618			235.958	0.00298			231.281	0.00157			231.294	0.000347866
246.48	0.32387				236.443	0.11601			236.602	0.00298			231.464	0.00156			231.474	0.000348105
247.099	0.32184				237.086	0.11542			236.788	0.00298			232.115	0.00156			232.106	0.000348035
247.277	0.32126				237.291	0.11524			236.986	0.00298			232.301	0.00156			232.281	0.00034796
247.463	0.32071				237.455	0.11508			237.606	0.00297			232.487	0.00156			232.464	0.000347937
248.081	0.31868				238.098	0.11453			237.795	0.00297			233.096	0.00156			233.098	0.000348036
248.277	0.31812				238.295	0.11438			237.98	0.00297			233.275	0.00156			233.29	0.000348129
248.464	0.31756				238.462	0.11423			238.597	0.00297			233.466	0.00156			233.481	0.000348081
249.08	0.31565				239.11	0.11366			238.786	0.00297			234.098	0.00156			234.094	0.0003479
249.281	0.31506				239.284	0.11344			238.965	0.00297			234.287	0.00156			234.277	0.000347907
249.483	0.31442				239.461	0.11329			239.601	0.00296			234.479	0.00156			234.462	0.000348159
250.105	0.31246				240.111	0.11275			239.792	0.00296			235.11	0.00156			235.081	0.000348099
250.297	0.31187				240.293	0.11263			239.974	0.00296			235.315	0.00156			235.264	0.000348158
250.493	0.31126				240.474	0.11248			240.606	0.00296			235.472	0.00156			235.435	0.000348126
251.079	0.30947				241.105	0.11195			240.789	0.00296			236.121	0.00156			236.095	0.000348086
251.274	0.30892				241.284	0.11182			240.966	0.00295			236.302	0.00156			236.291	0.000348308
251.452	0.3084				241.462	0.11166			241.608	0.00295			236.47	0.00156			236.474	0.000348113
252.108	0.30651				242.103	0.11113			241.79	0.00295			237.095	0.00156			237.103	0.000348131
252.285	0.30598				242.292	0.11096			241.976	0.00295			237.272	0.00156			237.293	0.000348131
252.466	0.30535				242.482	0.1108			242.61	0.00295			237.467	0.00156			237.474	0.000348129
253.103	0.3035				243.101	0.1103			242.8	0.00294			238.088	0.00156			238.093	0.000347975
253.29	0.30296				243.29	0.11013			242.975	0.00294			238.252	0.00156			238.304	0.00034811
253.482	0.30244				243.473	0.10999			243.591	0.00294			238.456	0.00156			238.457	0.000348216
254.104	0.30067				244.081	0.10949			243.779	0.00294			239.105	0.00156			239.107	0.000348144
254.296	0.30013				244.287	0.10931			243.957	0.00294			239.273	0.00156			239.276	0.000348068
254.481	0.29939				244.465	0.10916			244.581	0.00293			239.469	0.00156			239.446	0.000348161
255.097	0.29769				245.106	0.10864			244.766	0.00293			240.107	0.00156			240.082	0.000348279
255.274	0.29718				245.292	0.10853			244.968	0.00293			240.289	0.00156			240.279	0.000348299
255.454	0.29689				245.483	0.10837			245.603	0.00293			240.472	0.00156			240.468	0.000348209
256.11	0.2951				246.094	0.10788			245.791	0.00293			241.112	0.00156			241.108	0.000348311
256.293	0.29462				246.296	0.10773			245.98	0.00293			241.296	0.00156			241.304	0.000348251
256.468	0.29419				246.47	0.1076			246.584	0.00292			241.468	0.00156			241.483	0.000348231
257.108	0.29249				247.086	0.1071			246.804	0.00292			242.1	0.00156			242.102	0.000348238
257.285	0.29202				247.288	0.10695			246.972	0.00292			242.284	0.00156			242.276	0.000348303
257.463	0.29145				247.477	0.10681			247.572	0.00292			242.477	0.00156			242.464	0.000348117
258.105	0.28977				248.089	0.10633			247.757	0.00292			243.098	0.00156			243.101	0.000348151
258.274	0.2893				248.271	0.1062			247.935	0.00292			243.291	0.00156			243.29	0.000348229
258.45	0.28883				248.453	0.10606			248.612	0.00291			243.464	0.00156			243.478	0.000348217
259.094	0.28714				249.094	0.10559			248.79	0.00291			244.107	0.00156			244.111	0.000348248
259.287	0.28664				249.278	0.10544			248.996	0.00291			244.296	0.00156			244.282	0.000348262
259.483	0.28622				249.474	0.10529			249.594	0.00291			244.471	0.00156			244.471	0.000348284
260.091	0.28463				250.117	0.1048			249.778	0.00291			245.108	0.00156			245.083	0.000348289
260.269	0.28417				250.293	0.10467			249.968	0.0029			245.296	0.00156			245.26	0.000348266
260.442	0.28369				250.498	0.10454			250.597	0.0029			245.481	0.00156			245.446	0.000348422
261.1	0.2821				251.105	0.10409			250.778	0.0029			246.116	0.00156			246.103	0.000348375
261.298	0.28165				251.292	0.10395			250.972	0.0029			246.298	0.00156			246.29	0.000348328
261.485	0.28116				251.469	0.10381			251.606	0.0029			246.489	0.00156			246.472	0.000348224
262.111	0.27965				252.113	0.10335			251.788	0.0029			247.103	0.00156			247.109	0.000348339
262.268	0.27922				252.297	0.1032			251.967	0.00289			247.287	0.00156			247.294	0.000348298
262.446	0.27874				252.485	0.10308			252.605	0.00289			247.47	0.00156			247.474	0.000348351
263.064	0.27732				253.087	0.10264			252.789	0.00289			248.098	0.00156			248.097	0.000348345
263.245	0.27687				253.285	0.10249			252.978	0.00289			248.275	0.00156			248.301	0.000348315
263.434	0.27642				253.482	0.10236			253.612	0.00289			248.476	0.00156			248.492	0.000348385
264.11	0.27483				254.109	0.10189			253.792	0.00288			249.079	0.00156			249.105	0.000348404
264.26	0.27442				254.301	0.10178			253.965	0.00288			249.272	0.00156			249.266	0.000348326
264.468	0.27403				254.492	0.10163			254.59	0.00288			249.44	0.00156			249.49	0.000348299
265.108	0.27251				255.108	0.10121			254.781	0.00288			250.079	0.00156			250.098	0.000348378
265.297	0.2721				255.292	0.10106			254.959	0.00288			250.28	0.00156			250.269	0.000348353
265.471	0.27162				255.484	0.10093			255.612	0.00288			250.444	0.00156			250.464	0.000348335
266.111	0.27012				256.096	0.10048			255.798	0.00287			251.098	0.00156			251.108	0.000348386
266.292	0.26972				256.286	0.10038			255.978	0.00287			251.258	0.00156			251.295	0.000348413
266.478	0.26927				256.466	0.10028			256.593	0.00287			251.472	0.00156			251.476	0.000348489
267.105	0.26788				257.104	0.09983			256.782	0.00287			252.073	0.00156			252.083	0.000348484
267.296	0.26744				257.292	0.09969			256.964	0.00287			252.241	0.00156			252.285	0.000348401
267.474	0.26711				257.471	0.09956			257.615	0.00286			252.415	0.00156			252.472	0.000348359
268.114	0.26574				258.117	0.09913			257.806	0.00286			253.094	0.00156			253.093	0.000348518
268.292	0.26533				258.292	0.09903			257.987	0.00286			253.26	0.00156			253.297	0.000348406
268.473	0.26489				258.486	0.09894			258.603	0.00286			253.446	0.00156			253.487	0.000348465
269.092	0.26345				259.082	0.09854			258.77	0.00286			254.11	0.00156			254.108	0.000348433
269.278	0.26306				259.284	0.0984			258.963	0.00286			254.3	0.00156			254.295	0.000348436
269.475	0.26268				259.457	0.09823			259.604	0.00285			254.482	0.00156			254.462	0.000348422
270.116	0.2613				260.08	0.09782			259.792	0.00285			255.1	0.00156			255.102	0.000348475
270.304	0.2609				260.279	0.09769			259.975	0.00285			255.296	0.00156			255.29	0.000348372
270.481	0.2605				260.442	0.09756			260.621	0.00285			255.485	0.00156			255.472	0.000348446
271.084	0.25926				261.074	0.09713			260.793	0.00285			256.092	0.00156			256.086	0.000348482
271.264	0.25888				261.276	0.09702			260.985	0.00285			256.279	0.00156			256.273	0.000348456
271.46	0.25847				261.454	0.09693			261.611	0.00284			256.45	0.00156			256.454	0.000348382
272.097	0.25715				262.12	0.09649			261.793	0.00284			257.101	0.00156			257.095	0.000348379
272.285	0.25678				262.295	0.09638			261.961	0.00284			257.292	0.00156			257.275	0.000348449
272.469	0.25637				262.483	0.09624			262.604	0.00284			257.473	0.00156			257.457	0.00034842
273.1	0.25505				263.118	0.09586			262.802	0.00284			258.108	0.00156			258.108	0.000348371
273.288	0.25466				263.306	0.09573			262.985	0.00284			258.293	0.00156			258.293	0.000348626
273.483	0.25429				263.47	0.09562			263.574	0.00283			258.48	0.00156			258.488	0.000348469
274.133	0.25309				264.084	0.09523			263.771	0.00283			259.101	0.00156			259.102	0.000348515
274.283	0.25272				264.284	0.09511			263.964	0.00283			259.277	0.00156			259.294	0.000348549
274.469	0.25233				264.45	0.09499			264.609	0.00283			259.467	0.00156			259.479	0.000348631
275.11	0.25102				265.091	0.0946			264.792	0.00283			260.104	0.00156			260.091	0.000348551
275.279	0.25063				265.279	0.09449			264.992	0.00283			260.282	0.00156			260.275	0.000348452
275.473	0.25024				265.47	0.09438			265.598	0.00282			260.471	0.00156			260.453	0.00034854
276.107	0.24901				266.104	0.09398			265.758	0.00282			261.106	0.00156			261.094	0.000348631
276.287	0.24864				266.299	0.09386			265.96	0.00282			261.285	0.00156			261.282	0.00034845
276.481	0.2483				266.482	0.09373			266.609	0.00282			261.468	0.00156			261.471	0.00034855
277.079	0.24711				267.104	0.09334			266.795	0.00282			262.105	0.00155			262.111	0.000348584
277.28	0.24675				267.287	0.09323			266.981	0.00282			262.283	0.00155			262.296	0.000348568
277.455	0.24638				267.469	0.09316			267.591	0.00281			262.468	0.00155			262.477	0.000348678
278.082	0.24515				268.105	0.09279			267.772	0.00281			263.119	0.00155			263.076	0.000348662
278.281	0.24478				268.293	0.09267			267.953	0.00281			263.297	0.00155			263.267	0.000348574
278.444	0.24443				268.474	0.09253			268.611	0.00281			263.474	0.00155			263.445	0.000348543
279.107	0.24317				269.112	0.09215			268.802	0.00281			264.083	0.00155			264.093	0.000348555
279.284	0.24285				269.296	0.09203			268.988	0.00281			264.28	0.00155			264.29	0.00034836
279.498	0.24249				269.486	0.09195			269.605	0.0028			264.446	0.00155			264.473	0.000348631
280.095	0.24139				270.108	0.09158			269.788	0.0028			265.076	0.00155			265.092	0.000348615
280.284	0.24104				270.283	0.09147			269.963	0.0028			265.279	0.00155			265.283	0.000348705
280.435	0.2407				270.464	0.09139			270.609	0.0028			265.452	0.00155			265.467	0.000348638
281.076	0.23959				271.092	0.09102			270.796	0.0028			266.093	0.00155			266.084	0.00034877
281.269	0.23923				271.273	0.09092			270.984	0.0028			266.258	0.00155			266.227	0.000348599
281.478	0.2389				271.449	0.09079			271.599	0.00279			266.443	0.00155			266.432	0.000348749
282.096	0.23768				272.089	0.09042			271.774	0.00279			267.091	0.00155			267.133	0.000348602
282.283	0.23734				272.265	0.09031			271.946	0.00279			267.28	0.00155			267.307	0.00034863
282.461	0.23699				272.45	0.09021			272.594	0.00279			267.456	0.00155			267.48	0.000348663
283.101	0.23588				273.101	0.08983			272.769	0.00279			268.103	0.00155			268.086	0.000348611
283.285	0.23553				273.295	0.08972			272.945	0.00279			268.306	0.00155			268.281	0.000348627
283.465	0.23523				273.475	0.08964			273.607	0.00278			268.492	0.00155			268.45	0.000348605
284.105	0.23412				274.104	0.08929			273.771	0.00278			269.07	0.00155			269.086	0.000348764
284.282	0.23378				274.297	0.08919			273.988	0.00278			269.259	0.00155			269.27	0.000348827
284.473	0.23345				274.461	0.08907			274.592	0.00278			269.459	0.00155			269.473	0.000348522
285.116	0.23234				275.074	0.08874			274.792	0.00278			270.08	0.00155			270.096	0.000348612
285.31	0.23203				275.259	0.08863			274.962	0.00278			270.272	0.00155			270.271	0.00034866
285.492	0.23171				275.44	0.08852			275.597	0.00277			270.437	0.00155			270.455	0.000348721
286.099	0.23066				276.107	0.08814			275.76	0.00277			271.108	0.00155			271.098	0.000348602
286.281	0.23034				276.292	0.08803			275.967	0.00277			271.298	0.00155			271.288	0.000348773
286.472	0.23001				276.492	0.08792			276.606	0.00277			271.49	0.00155			271.473	0.000348749
287.096	0.22892				277.121	0.08759			276.778	0.00277			272.102	0.00155			272.102	0.00034874
287.281	0.22861				277.3	0.08749			276.96	0.00277			272.282	0.00155			272.292	0.000348726
287.463	0.22832				277.494	0.08737			277.611	0.00276			272.458	0.00155			272.468	0.000348746
288.09	0.22722				278.096	0.08702			277.778	0.00276			273.101	0.00154			273.102	0.000348786
288.272	0.22691				278.274	0.08692			277.966	0.00276			273.284	0.00154			273.285	0.000348841
288.458	0.2266				278.47	0.08685			278.564	0.00276			273.457	0.00154			273.471	0.000348817
289.095	0.22552				279.124	0.08651			278.739	0.00276			274.09	0.00154			274.102	0.00034867
289.291	0.22521				279.288	0.08642			278.914	0.00276			274.279	0.00154			274.293	0.000348786
289.478	0.22489				279.467	0.08632			279.138	0.00276			274.461	0.00154			274.473	0.000348684
290.088	0.22392				280.096	0.08599			279.316	0.00275			275.101	0.00154			275.1	0.000348762
290.272	0.22362				280.286	0.08588			279.496	0.00275			275.287	0.00154			275.273	0.000348784
290.447	0.22332				280.455	0.08578			280.089	0.00275			275.466	0.00154			275.446	0.000348644
291.079	0.22218				281.102	0.08545			280.274	0.00275			276.1	0.00154			276.112	0.000348644
291.298	0.22189				281.283	0.08536			280.476	0.00275			276.285	0.00154			276.282	0.000348785
291.47	0.2216				281.462	0.08525			281.095	0.00275			276.466	0.00154			276.464	0.000348845
292.085	0.22062				282.108	0.08492			281.264	0.00274			277.103	0.00154			277.102	0.000348958
292.281	0.22032				282.283	0.08481			281.464	0.00274			277.292	0.00154			277.284	0.000348728
292.473	0.22002				282.468	0.08473			282.108	0.00274			277.482	0.00154			277.473	0.00034887
293.072	0.21902				283.11	0.08441			282.29	0.00274			278.098	0.00154			278.113	0.000348629
293.256	0.21875				283.296	0.0843			282.467	0.00274			278.281	0.00154			278.302	0.000348665
293.437	0.21846				283.475	0.08417			283.1	0.00274			278.482	0.00154			278.493	0.000348792
293.602	0.21814				284.111	0.08377			283.289	0.00273			279.131	0.00154			279.111	0.000348569
293.818	0.21772				284.3	0.08367			283.471	0.00273			279.29	0.00154			279.307	0.000348677
293.999	0.21742				284.483	0.08364			284.116	0.00273			279.47	0.00154			279.499	0.000348744
294.603	0.21648				285.111	0.08337			284.314	0.00273			280.074	0.00154			280.1	0.000348826
294.786	0.21632				285.286	0.08327			284.492	0.00273			280.265	0.00154			280.281	0.000348729
294.981	0.21604				285.467	0.08317			285.103	0.00273			280.438	0.00154			280.484	0.000348724
295.608	0.21507				286.102	0.08286			285.291	0.00272			281.102	0.00154			281.089	0.000348869
295.804	0.21483				286.289	0.08276			285.47	0.00272			281.28	0.00154			281.28	0.000348802
295.979	0.21455				286.471	0.08267			286.108	0.00272			281.44	0.00154			281.458	0.000348864
296.587	0.21362				287.108	0.08232			286.288	0.00272			282.109	0.00153			282.091	0.000348798
296.779	0.21333				287.295	0.08224			286.469	0.00272			282.305	0.00153			282.255	0.000348867
296.957	0.21305				287.477	0.08215			287.093	0.00272			282.497	0.00153			282.432	0.000348593
297.618	0.21206				288.099	0.08183			287.293	0.00271			283.112	0.00153			283.097	0.000348843
297.77	0.21168				288.277	0.08174			287.473	0.00271			283.261	0.00153			283.272	0.000348821
297.977	0.2114				288.455	0.08165			288.109	0.00271			283.479	0.00153			283.454	0.000348929
298.583	0.21051				289.095	0.08134			288.288	0.00271			284.081	0.00153			284.113	0.000348857
298.765	0.21031				289.272	0.08124			288.471	0.00271			284.287	0.00153			284.273	0.00034875
298.95	0.21003				289.451	0.08116			289.097	0.00271			284.469	0.00153			284.465	0.000348806
299.594	0.20905				290.094	0.08084			289.271	0.0027			285.089	0.00153			285.109	0.000348785
299.776	0.20876				290.29	0.08074			289.454	0.0027			285.264	0.00153			285.283	0.000348804
299.96	0.20848				290.452	0.08065			290.098	0.0027			285.47	0.00153			285.493	0.000348933
300.073	0.20822				291.08	0.08035			290.277	0.0027			286.094	0.00153			286.082	0.000348648
300.072	0.20795				291.263	0.08025			290.486	0.0027			286.27	0.00153			286.264	0.000348899
300.032	0.2077				291.452	0.08016			291.093	0.00269			286.483	0.00153			286.442	0.000348917
					292.106	0.07982			291.285	0.00269			287.108	0.00153			287.111	0.000348795
					292.282	0.07974			291.446	0.00269			287.301	0.00153			287.289	0.000348961
					292.463	0.07964			292.106	0.00269			287.472	0.00153			287.473	0.000348734
					293.117	0.07931			292.259	0.00269			288.106	0.00153			288.112	0.000348773
					293.324	0.07922			292.459	0.00269			288.296	0.00153			288.3	0.000348772
					293.489	0.07913			293.095	0.00268			288.477	0.00153			288.48	0.000348852
					294.113	0.07883			293.295	0.00268			289.093	0.00153			289.092	0.000348936
					294.27	0.07875			293.469	0.00268			289.276	0.00153			289.285	0.000348845
					294.47	0.07865			294.106	0.00268			289.456	0.00153			289.469	0.000348818
					295.103	0.07834			294.287	0.00268			290.089	0.00152			290.107	0.000348759
					295.286	0.07825			294.469	0.00268			290.272	0.00152			290.28	0.000348692
					295.469	0.07816			295.098	0.00267			290.468	0.00152			290.465	0.000348837
					296.088	0.07784			295.265	0.00267			291.099	0.00152			291.105	0.000349011
					296.28	0.07774			295.461	0.00267			291.284	0.00152			291.29	0.000348868
					296.449	0.07766			296.1	0.00267			291.465	0.00152			291.47	0.000348718
					297.115	0.07733			296.287	0.00267			292.096	0.00152			292.11	0.000348818
					297.302	0.07722			296.477	0.00266			292.278	0.00152			292.303	0.000348879
					297.496	0.07714			297.09	0.00266			292.452	0.00152			292.487	0.00034886
					298.086	0.07684			297.273	0.00266			293.114	0.00152			293.088	0.000348849
					298.272	0.07674			297.439	0.00266			293.294	0.00152			293.267	0.000348797
					298.436	0.07665			298.092	0.00265			293.472	0.00152			293.454	0.000348813
					299.112	0.0763			298.265	0.00265			294.107	0.00152			294.105	0.000348838
					299.276	0.07622			298.447	0.00265			294.272	0.00152			294.289	0.000348794
					299.45	0.07613			299.113	0.00265			294.463	0.00152			294.473	0.000348763
					300.062	0.07579			299.302	0.00264			295.1	0.00152			295.088	0.00034874
					300.074	0.07569			299.476	0.00264			295.29	0.00152			295.299	0.000348845
					300.035	0.0756			300.063	0.00264			295.466	0.00152			295.46	0.000348539
									300.085	0.00264			296.075	0.00152			296.115	0.000348717
									300.035	0.00263			296.265	0.00151			296.297	0.000348727
													296.429	0.00151			296.484	0.000348699
													297.091	0.00151			297.078	0.000348618
													297.262	0.00151			297.247	0.000348748
													297.471	0.00151			297.429	0.000348654
													298.081	0.00151			298.086	0.0003487
													298.281	0.00151			298.272	0.000348626
													298.461	0.00151			298.471	0.000348629
													299.086	0.00151			299.068	0.000348624
													299.269	0.00151			299.28	0.000348582
													299.475	0.00151			299.474	0.000348673
													300.06	0.00151			300.057	0.000348625
													300.084	0.00151			300.073	0.000348566
													300.035	0.00151			300.035	0.000348589

## Sheet: fig 1e
T	norm(8GPa)	T	norm(10GPa)	T	norm(13 GPa)	T	norm (16 GPa)	T	norm(18GPa)	T	norm(22GPa)
10.0511	3.77226	10.0811	1.75667	5.08175	1.51725	10.0834	1.01583	5.0809	0.97373	5.1198	0.95282
10.2336	3.75818	10.4124	1.75225	5.269	1.51468	10.4293	1.01538	5.2657	0.97362	5.47145	0.95307
10.4411	3.73826	10.8303	1.74474	5.43735	1.51302	10.8309	1.01473	5.4422	0.97375	5.8312	0.95266
11.0991	3.67729	11.2009	1.73821	6.1111	1.50731	11.225	1.0145	6.10355	0.97305	6.20215	0.95334
11.2873	3.66005	11.5503	1.73172	6.29335	1.50425	11.6018	1.01412	6.2992	0.97532	6.5529	0.9549
11.4659	3.64356	11.9254	1.725	6.4811	1.5017	11.9453	1.01385	6.4773	0.97513	6.93105	0.95467
12.1062	3.58467	12.709	1.71139	7.10935	1.4913	12.7015	1.01312	7.1064	0.97498	7.7138	0.95453
12.2781	3.56892	13.0892	1.7048	7.29535	1.48846	13.0732	1.0128	7.29045	0.97529	8.08835	0.95436
12.4689	3.55175	13.4464	1.69867	7.4795	1.4853	13.4416	1.01251	7.4727	0.9749	8.4496	0.9543
13.1084	3.49399	14.2154	1.6854	8.10165	1.47558	14.1946	1.01177	8.0936	0.9747	9.18655	0.95385
13.2927	3.47764	14.583	1.67907	8.2893	1.47258	14.5573	1.0117	8.2745	0.97465	9.56685	0.95358
13.4666	3.46145	14.9648	1.67274	8.4668	1.46965	14.9382	1.01131	8.4508	0.97462	9.94225	0.95359
14.0984	3.40513	15.6974	1.66061	9.0972	1.46008	15.6871	1.01082	9.1115	0.97423	10.6974	0.95324
14.2814	3.38941	16.0603	1.65502	9.2685	1.45746	16.0404	1.01067	9.2903	0.97425	11.0633	0.95318
14.4689	3.37282	16.4199	1.64916	9.4542	1.45434	16.4181	1.01049	9.46445	0.97409	11.4119	0.95324
15.0952	3.31834	17.2112	1.63632	10.1087	1.44471	17.2066	1.00983	10.0992	0.97376	12.1989	0.95297
15.2757	3.3025	17.5737	1.63065	10.2939	1.44199	17.5636	1.00974	10.2838	0.9739	12.5742	0.95302
15.4582	3.28666	17.9425	1.62497	10.4758	1.43909	17.9375	1.00949	10.4729	0.97402	12.9488	0.95273
16.0949	3.23293	18.6843	1.61358	11.1043	1.43031	18.6973	1.00912	11.0945	0.97372	13.6934	0.95263
16.2678	3.21831	19.0573	1.60786	11.2813	1.42757	19.0744	1.00889	11.2744	0.97344	14.0442	0.95251
16.4434	3.20379	19.4295	1.6023	11.4637	1.42518	19.4506	1.00874	11.4601	0.97348	14.414	0.95252
17.0945	3.14931	20.1997	1.59104	12.1084	1.41622	20.1926	1.00829	12.1073	0.97322	15.189	0.95229
17.2813	3.13417	20.5509	1.586	12.2973	1.41358	20.5438	1.0082	12.3026	0.97342	15.5633	0.95199
17.4619	3.11945	20.916	1.58095	12.481	1.41115	20.9273	1.00784	12.4903	0.9732	15.9389	0.95224
18.1107	3.06737	21.6865	1.57009	13.0991	1.40289	21.7191	1.00753	13.1081	0.97334	16.7245	0.9521
18.2946	3.05273	22.0343	1.56526	13.2797	1.40034	22.0661	1.00736	13.2896	0.97297	17.0727	0.95241
18.4646	3.03899	22.3867	1.56077	13.465	1.39795	22.4106	1.00729	13.4705	0.97313	17.445	0.95179
19.108	2.98916	23.2112	1.54973	14.1023	1.39006	23.2193	1.007	14.1006	0.97284	18.2318	0.95194
19.2965	2.97493	23.5874	1.54537	14.2834	1.38766	23.585	1.00689	14.2787	0.97285	18.6051	0.95201
19.4764	2.9611	23.9263	1.54062	14.4632	1.38546	23.9497	1.00666	14.4695	0.9727	18.9626	0.95191
20.108	2.91393	24.6979	1.53135	15.1003	1.37795	24.7078	1.00648	15.0961	0.97279	19.6991	0.95168
20.2965	2.90012	25.0573	1.52711	15.2821	1.37559	25.0787	1.00637	15.2805	0.97257	20.0641	0.95185
20.4785	2.88703	25.4184	1.52277	15.4638	1.37359	25.4447	1.00638	15.4706	0.97263	20.4214	0.9519
21.1093	2.84157	26.2196	1.51321	16.0988	1.36631	26.1897	1.00597	16.0996	0.97253	21.2143	0.95181
21.2977	2.82851	26.5789	1.50918	16.2823	1.36425	26.5736	1.00588	16.2789	0.97242	21.5843	0.95189
21.4786	2.81614	26.9328	1.50527	16.4676	1.36207	26.9557	1.00569	16.461	0.97242	21.9392	0.95167
22.1057	2.77286	27.7146	1.49672	17.1017	1.35499	27.6849	1.00569	17.1001	0.97229	22.6898	0.95161
22.29	2.76066	28.0826	1.49275	17.2747	1.35332	28.0517	1.00562	17.2892	0.9722	23.0404	0.95157
22.4773	2.74805	28.4379	1.4889	17.4633	1.35133	28.4061	1.00549	17.4672	0.9722	23.3872	0.95181
23.1081	2.70704	29.1894	1.48101	18.1099	1.34456	29.2009	1.0053	18.0963	0.97223	24.1918	0.95165
23.2867	2.69563	29.5547	1.47744	18.2879	1.34276	29.5662	1.00513	18.2776	0.97203	24.5583	0.95162
23.467	2.68416	29.919	1.47397	18.4685	1.34119	29.9423	1.00506	18.4571	0.9719	24.9406	0.95154
24.1008	2.6451	30.6966	1.46624	19.0901	1.33511	30.7198	1.00493	19.0942	0.97209	25.6943	0.95163
24.2785	2.63412	31.0766	1.46271	19.2774	1.33318	31.0814	1.00498	19.2828	0.97193	26.0356	0.9515
24.4622	2.62284	31.4418	1.45936	19.4668	1.33132	31.4378	1.00497	19.4679	0.97209	26.389	0.95174
25.0938	2.58604	32.208	1.45234	20.1044	1.32545	32.1799	1.00478	20.0971	0.97194	27.2186	0.95184
25.2721	2.57557	32.5618	1.44885	20.2926	1.32361	32.5444	1.00451	20.2755	0.97174	27.5623	0.95178
25.4474	2.56541	32.9221	1.44589	20.4754	1.32187	32.8987	1.00466	20.4546	0.9718	27.9352	0.95179
26.0925	2.52859	33.696	1.43906	21.1084	1.31639	33.711	1.0044	21.0901	0.97157	28.6975	0.95182
26.2839	2.51863	34.0598	1.436	21.2975	1.31497	34.0898	1.0044	21.2685	0.97168	29.0659	0.95196
26.4658	2.50889	34.4335	1.43325	21.4682	1.31333	34.4519	1.00433	21.4612	0.97179	29.4376	0.95179
27.1061	2.47514	35.1972	1.42699	22.1005	1.30806	35.2099	1.00434	22.0921	0.97224	30.1978	0.95211
27.2887	2.46562	35.5598	1.42396	22.2791	1.30649	35.5688	1.0045	22.267	0.97231	30.5482	0.95216
27.482	2.45586	35.9261	1.42139	22.4663	1.30509	35.9278	1.0043	22.4473	0.97265	30.9229	0.95219
28.1066	2.42396	36.6846	1.41542	23.1044	1.30007	36.7144	1.00424	23.0975	0.97221	31.7139	0.95218
28.294	2.41455	37.0637	1.41241	23.2819	1.29863	37.0931	1.0042	23.2775	0.97231	32.0669	0.95237
28.4767	2.40573	37.4432	1.40979	23.4598	1.29713	37.456	1.00403	23.4576	0.9721	32.4436	0.95235
29.1031	2.37577	38.1996	1.4045	24.101	1.29198	38.1902	1.00399	24.1044	0.97221	33.2113	0.95243
29.288	2.3675	38.5654	1.40147	24.2813	1.29076	38.5549	1.00386	24.2923	0.9723	33.5709	0.95264
29.4586	2.35974	38.9006	1.39951	24.4639	1.28952	38.9132	1.0039	24.4811	0.97213	33.9345	0.95251
30.1071	2.33069	39.7092	1.39395	25.0959	1.28516	39.6994	1.00399	25.0958	0.97213	34.7148	0.95269
30.2939	2.32227	40.0727	1.39145	25.2852	1.28372	40.0943	1.00384	25.2802	0.97218	35.0793	0.95279
30.4747	2.31453	40.4355	1.38894	25.4678	1.28268	40.4522	1.00397	25.4582	0.97216	35.4513	0.95294
31.109	2.28792	41.1853	1.38422	26.0886	1.27831	41.1936	1.00378	26.1033	0.97235	36.2045	0.95297
31.3028	2.27993	41.5494	1.38193	26.2643	1.27675	41.5524	1.00386	26.287	0.97221	36.5607	0.95288
31.4806	2.27237	41.9115	1.3796	26.4517	1.27583	41.9038	1.00378	26.468	0.97221	36.9229	0.95286
32.0933	2.24773	42.6874	1.37479	27.1079	1.27168	42.7112	1.0038	27.0977	0.97192	37.7007	0.95326
32.2818	2.24036	43.0703	1.37262	27.2907	1.2703	43.0891	1.00373	27.2783	0.97244	38.0793	0.95325
32.4639	2.23367	43.4262	1.37048	27.4632	1.26913	43.4541	1.00372	27.4646	0.97219	38.4353	0.95331
33.1034	2.20915	44.1908	1.36599	28.1098	1.26532	44.1831	1.00366	28.1054	0.97211	39.1791	0.95341
33.2922	2.20237	44.5506	1.36414	28.2889	1.26397	44.5413	1.00369	28.2828	0.97222	39.558	0.95343
33.481	2.19573	44.918	1.36217	28.4745	1.26298	44.929	1.00373	28.47	0.97216	39.9072	0.95399
34.0964	2.17359	45.6957	1.35797	29.1086	1.25915	45.7219	1.00373	29.1019	0.97222	40.7101	0.95367
34.2767	2.16713	46.0692	1.35586	29.2844	1.258	46.0956	1.00373	29.291	0.97231	41.0853	0.95388
34.4607	2.16084	46.4179	1.35415	29.476	1.25712	46.4588	1.00356	29.4701	0.97246	41.4491	0.95389
35.0921	2.1395	47.2052	1.35004	30.1044	1.2533	47.1941	1.00377	30.1048	0.9722	42.2233	0.95405
35.2791	2.13333	47.5836	1.34804	30.2916	1.25229	47.5542	1.00352	30.2808	0.97254	42.5787	0.95426
35.4625	2.12723	47.9495	1.34637	30.4716	1.25132	47.9331	1.00354	30.4611	0.97238	42.9527	0.95419
36.1099	2.10652	48.6892	1.34265	31.1026	1.24804	48.7045	1.00353	31.094	0.97254	43.6921	0.95436
36.2925	2.10085	49.0519	1.34084	31.2858	1.24681	49.0633	1.00376	31.2736	0.97226	44.0717	0.9546
36.4788	2.09522	49.428	1.33902	31.4675	1.24626	49.4235	1.00356	31.4606	0.97239	44.444	0.95457
37.0981	2.07649	50.2126	1.33533	32.0926	1.24265	50.2075	1.00366	32.0974	0.97248	45.2218	0.95485
37.2783	2.07092	50.5919	1.33355	32.2717	1.24176	50.5902	1.00354	32.278	0.97262	45.5737	0.95466
37.4684	2.06542	50.9646	1.33177	32.4515	1.24074	50.9442	1.00359	32.4547	0.97271	45.935	0.95488
38.1118	2.04691	51.7112	1.32848	33.1129	1.23759	51.7007	1.0035	33.1093	0.97276	46.7095	0.95519
38.2918	2.04229	52.0703	1.32714	33.2944	1.23672	52.05	1.00375	33.29	0.97273	47.0639	0.95522
38.481	2.03738	52.4341	1.32518	33.4807	1.23593	52.4048	1.00363	33.4746	0.97288	47.422	0.95525
39.1083	2.01997	53.2083	1.32206	34.1093	1.23257	53.2066	1.00359	34.1039	0.9727	48.2094	0.95559
39.2826	2.01548	53.5836	1.32028	34.3011	1.23221	53.5652	1.00364	34.2902	0.9728	48.5943	0.9555
39.4628	2.01083	53.9601	1.31909	34.4896	1.23096	53.932	1.00382	34.476	0.97275	48.9556	0.95588
40.099	1.99474	54.7251	1.31577	35.1155	1.22809	54.696	1.00366	35.1009	0.97278	49.6949	0.95578
40.283	1.99003	55.0829	1.31409	35.2955	1.22731	55.0744	1.00369	35.2844	0.9731	50.0519	0.95574
40.4649	1.98562	55.4263	1.31298	35.4806	1.22645	55.4363	1.00371	35.4627	0.97287	50.4297	0.95611
41.0914	1.97053	56.2138	1.30985	36.1001	1.22379	56.2071	1.00368	36.1051	0.9731	51.1893	0.95615
41.2816	1.96588	56.5641	1.30832	36.2873	1.22293	56.56	1.00373	36.2814	0.9728	51.5639	0.95636
41.4634	1.96166	56.9233	1.30698	36.4682	1.22197	56.9242	1.00382	36.4705	0.97295	51.9397	0.95634
42.0941	1.94725	57.7113	1.30428	37.1002	1.21955	57.7097	1.0037	37.0988	0.97307	52.7191	0.95663
42.2844	1.943	58.0767	1.30294	37.2867	1.21863	58.0885	1.00387	37.2747	0.97288	53.0795	0.95694
42.4626	1.93912	58.4299	1.30136	37.4738	1.21776	58.4425	1.00394	37.4552	0.9731	53.4269	0.95684
43.1016	1.92515	59.1875	1.29883	38.0969	1.21541	59.1936	1.00383	38.1127	0.97324	54.182	0.95697
43.2796	1.92138	59.55	1.29753	38.2808	1.21452	59.5675	1.00386	38.2995	0.97318	54.5647	0.95712
43.4701	1.91742	59.9117	1.29607	38.4661	1.21341	59.9381	1.0037	38.4779	0.97296	54.9437	0.95721
44.1034	1.90433	60.6977	1.29347	39.1007	1.21133	60.7085	1.00374	39.1058	0.97332	55.7199	0.95737
44.2891	1.90074	61.0762	1.29202	39.2809	1.21068	61.0899	1.00386	39.2836	0.97309	56.095	0.95771
44.4808	1.89678	61.4333	1.29059	39.4678	1.21013	61.4676	1.00389	39.4539	0.97345	56.4453	0.95749
45.0926	1.88477	62.2013	1.28834	40.1059	1.20753	62.2105	1.00382	40.0969	0.97307	57.2018	0.95762
45.2765	1.88128	62.5815	1.28723	40.2893	1.20655	62.5722	1.00384	40.2767	0.97343	57.5752	0.95797
45.4532	1.87794	62.9432	1.28577	40.4806	1.20619	62.9332	1.00394	40.4695	0.97345	57.9353	0.95802
46.0977	1.86583	63.6923	1.28348	41.0947	1.20406	63.7117	1.00391	41.0942	0.97357	58.6857	0.95824
46.2938	1.86227	64.0729	1.28208	41.2752	1.20301	64.0814	1.00394	41.276	0.97372	59.0714	0.9583
46.4832	1.85891	64.43	1.28113	41.4663	1.20264	64.4557	1.0038	41.4575	0.97381	59.4402	0.95859
47.1052	1.84792	65.2009	1.27874	42.1132	1.20049	65.2008	1.00397	42.0999	0.97367	60.2079	0.9588
47.2871	1.84455	65.571	1.27749	42.2964	1.19977	65.556	1.0039	42.2916	0.97373	60.5671	0.95862
47.4648	1.84153	65.913	1.27659	42.4774	1.1991	65.9344	1.00397	42.4714	0.97364	60.9279	0.95878
48.1026	1.83077	66.6951	1.27426	43.1086	1.19689	66.716	1.00394	43.1019	0.97388	61.6988	0.95917
48.2833	1.82789	67.0722	1.27316	43.2938	1.19637	67.0969	1.00379	43.2831	0.97389	62.0618	0.9593
48.4646	1.82482	67.4479	1.27211	43.4699	1.19579	67.4745	1.00381	43.4723	0.97399	62.428	0.95919
49.1007	1.81448	68.2039	1.26961	44.0947	1.19365	68.2163	1.00353	44.094	0.97388	63.185	0.95955
49.2846	1.81161	68.5823	1.26887	44.2768	1.1931	68.5745	1.00347	44.2743	0.97408	63.5438	0.95973
49.4669	1.80882	68.9578	1.26768	44.4674	1.19252	68.9518	1.00352	44.4564	0.97407	63.9239	0.95932
50.0974	1.79886	69.6881	1.26561	45.0971	1.19038	69.7049	1.00365	45.1067	0.97435	64.7226	0.95994
50.2766	1.79622	70.0378	1.26466	45.2757	1.18999	70.0815	1.00382	45.2901	0.97442	65.0913	0.95982
50.4628	1.79361	70.4006	1.2636	45.4562	1.18922	70.444	1.00385	45.4755	0.9744	65.4681	0.95986
51.0976	1.78407	71.2231	1.26112	46.1054	1.18717	71.2148	1.00364	46.1084	0.97436	66.207	0.96025
51.2777	1.78162	71.5745	1.2604	46.2977	1.18669	71.5776	1.00358	46.2968	0.97457	66.5667	0.96006
51.4666	1.77851	71.9558	1.25936	46.4737	1.18626	71.9457	1.00382	46.4841	0.97448	66.9267	0.96062
52.0971	1.76972	72.7081	1.25738	47.1038	1.18411	72.7183	1.00375	47.1073	0.9748	67.7212	0.96072
52.27	1.76748	73.0898	1.25631	47.2868	1.18405	73.0751	1.00386	47.2878	0.9744	68.0763	0.96091
52.4605	1.76494	73.4647	1.2556	47.4687	1.18329	73.4417	1.0038	47.4742	0.97465	68.4415	0.96068
53.113	1.75591	74.2002	1.25347	48.1131	1.18121	74.2175	1.00384	48.1026	0.97474	69.1995	0.96131
53.2931	1.75364	74.5839	1.2525	48.2901	1.18083	74.596	1.00396	48.2846	0.97457	69.565	0.96129
53.4826	1.75097	74.9581	1.25156	48.4766	1.18048	74.9511	1.00384	48.473	0.97483	69.9165	0.9616
54.0897	1.74314	75.697	1.24955	49.1031	1.17872	75.71	1.0044	49.102	0.97521	70.7	0.96148
54.273	1.74075	76.0589	1.24888	49.2908	1.17819	76.0887	1.00411	49.2899	0.97487	71.0605	0.96182
54.4486	1.73853	76.4183	1.24792	49.4788	1.1778	76.4693	1.00376	49.4714	0.97498	71.4458	0.96204
55.102	1.7304	77.2047	1.24597	50.099	1.17593	77.2081	1.00428	50.1056	0.97481	72.193	0.96199
55.2822	1.72814	77.5622	1.24564	50.276	1.17567	77.5721	1.00391	50.2925	0.97475	72.5473	0.96191
55.4661	1.72612	77.9261	1.24398	50.4509	1.17493	77.9393	1.00401	50.4738	0.97446	72.9096	0.96206
56.1018	1.71838	78.7083	1.24269	51.1093	1.17326	78.724	1.00423	51.1081	0.97571	73.6993	0.96249
56.2938	1.7161	79.0554	1.24177	51.2963	1.17279	79.1068	1.00424	51.2879	0.97528	74.0624	0.96256
56.4768	1.71392	79.4091	1.24104	51.473	1.17228	79.4423	1.00404	51.468	0.97546	74.4059	0.96262
57.1057	1.70682	80.1994	1.23938	52.1108	1.17074	80.2111	1.00422	52.1016	0.97523	75.1777	0.96295
57.2882	1.70461	80.5807	1.23813	52.2983	1.17013	80.5783	1.00429	52.2899	0.97528	75.5296	0.96276
57.4678	1.70275	80.9674	1.2373	52.4798	1.16966	80.9599	1.00433	52.4703	0.97521	75.8787	0.96303
58.0919	1.69577	81.7025	1.23574	53.0913	1.16835	81.689	1.00469	53.0983	0.97543	76.6911	0.9635
58.278	1.69377	82.075	1.2349	53.2818	1.16782	82.0714	1.00447	53.2844	0.97548	77.0548	0.96329
58.4665	1.69171	82.4277	1.2343	53.4666	1.16761	82.4278	1.00448	53.4582	0.9758	77.4201	0.96325
59.0954	1.68487	83.1869	1.23242	54.1037	1.16598	83.2146	1.00484	54.1004	0.9754	78.1949	0.96367
59.2852	1.68297	83.5482	1.23186	54.2873	1.16573	83.5613	1.00449	54.2756	0.97561	78.5571	0.9638
59.4733	1.68102	83.9259	1.23074	54.465	1.16497	83.93	1.00472	54.4574	0.97614	78.9202	0.96391
60.1018	1.67446	84.694	1.22936	55.102	1.16327	84.6977	1.00456	55.1075	0.9759	79.7027	0.96415
60.2831	1.6727	85.0725	1.22847	55.293	1.16332	85.069	1.00486	55.2903	0.97544	80.082	0.96418
60.4731	1.67089	85.4437	1.22764	55.4821	1.16255	85.4463	1.00499	55.4682	0.97546	80.4457	0.96427
61.1054	1.66445	86.1965	1.22629	56.1057	1.161	86.1826	1.00511	56.1025	0.97643	81.2003	0.96457
61.2925	1.66276	86.5579	1.22546	56.286	1.16071	86.5614	1.00499	56.2826	0.97635	81.5628	0.96444
61.4746	1.66108	86.9215	1.22457	56.4661	1.16045	86.8978	1.00508	56.477	0.97582	81.9305	0.96481
62.0969	1.65505	87.6769	1.22316	57.1029	1.15883	87.6801	1.005	57.1031	0.97642	82.7013	0.96458
62.278	1.65347	88.0486	1.2224	57.2891	1.1585	88.0328	1.00504	57.2819	0.9762	83.0761	0.96515
62.4582	1.65161	88.4357	1.22167	57.4802	1.15809	88.3902	1.00499	57.4663	0.97655	83.4557	0.96512
63.1099	1.64559	89.185	1.22014	58.1022	1.15684	89.1945	1.00496	58.0984	0.97628	84.2046	0.96527
63.2903	1.64402	89.565	1.21956	58.287	1.15627	89.5805	1.00509	58.2925	0.97666	84.5888	0.96539
63.4782	1.64218	89.9143	1.21877	58.4704	1.1559	89.9597	1.00523	58.475	0.97659	84.9669	0.96568
64.1081	1.6366	90.6876	1.21734	59.0986	1.15451	90.6909	1.0054	59.1014	0.97651	85.6992	0.9659
64.29	1.63513	91.0631	1.2166	59.2709	1.15415	91.0559	1.00526	59.2903	0.97679	86.0585	0.9659
64.4663	1.6333	91.4139	1.21592	59.4644	1.15395	91.4207	1.0053	59.481	0.97708	86.4168	0.96597
65.0994	1.62806	92.213	1.21455	60.0919	1.1524	92.1899	1.00534	60.1072	0.97683	87.1964	0.96597
65.2847	1.62641	92.5917	1.21381	60.2899	1.15217	92.5665	1.00538	60.2872	0.97696	87.5361	0.96639
65.4757	1.62486	92.9533	1.21298	60.4681	1.15171	92.9244	1.00545	60.4718	0.97697	87.9182	0.96638
66.112	1.61949	93.6916	1.21192	61.0955	1.15083	93.7026	1.00529	61.0986	0.97709	88.7304	0.96653
66.3002	1.61786	94.0484	1.21109	61.2771	1.15024	94.0486	1.00537	61.2768	0.97714	89.0854	0.96687
66.4798	1.61635	94.4143	1.21037	61.455	1.14989	94.3902	1.0055	61.4562	0.97725	89.456	0.96671
67.0948	1.61142	95.1763	1.20928	62.0997	1.14848	95.2049	1.00555	62.0958	0.97764	90.2082	0.96694
67.2828	1.60997	95.5524	1.20848	62.2707	1.14815	95.58	1.0054	62.2805	0.97742	90.5842	0.96703
67.4622	1.60851	95.9057	1.20799	62.4543	1.1476	95.9553	1.00575	62.4614	0.97735	90.9729	0.96714
68.1193	1.60332	96.6972	1.20637	63.0947	1.14671	96.6883	1.00567	63.1052	0.97759	91.6885	0.96751
68.3012	1.60201	97.0566	1.20593	63.2741	1.14634	97.0472	1.00574	63.2918	0.97769	92.0412	0.96749
68.488	1.60067	97.4168	1.20502	63.4648	1.1458	97.425	1.0057	63.4714	0.97773	92.4016	0.9675
69.0936	1.59584	98.2091	1.20384	64.0923	1.14473	98.1929	1.00575	64.1039	0.97779	93.2105	0.96806
69.2834	1.59444	98.5779	1.20321	64.2704	1.1445	98.5767	1.00569	64.287	0.97786	93.5909	0.9681
69.4736	1.59299	98.9476	1.20266	64.4625	1.14418	98.9333	1.00579	64.4749	0.97787	93.9521	0.96808
70.0958	1.58846	99.7013	1.20128	65.0971	1.14293	99.7151	1.00584	65.1052	0.97822	94.7146	0.96817
70.275	1.58719	100.07	1.20028	65.2693	1.14261	100.092	1.00591	65.3026	0.97817	95.0623	0.96825
70.4554	1.58577	100.435	1.20018	65.4624	1.14231	100.457	1.00588	65.4875	0.97812	95.4369	0.96846
71.1089	1.581	101.215	1.1987	66.1005	1.14105	101.208	1.00576	66.0978	0.97828	96.2007	0.96862
71.2887	1.57984	101.568	1.19817	66.2916	1.14071	101.55	1.00597	66.2849	0.97822	96.5595	0.96869
71.4745	1.57844	101.935	1.19732	66.4742	1.14059	101.911	1.00597	66.4685	0.97835	96.9217	0.96856
72.0902	1.57421	102.694	1.19645	67.1153	1.13934	102.688	1.00608	67.1023	0.97856	97.6966	0.96891
72.272	1.57291	103.056	1.19577	67.2972	1.13888	103.05	1.00623	67.2819	0.97854	98.0503	0.96918
72.4546	1.57162	103.422	1.19496	67.4764	1.13876	103.417	1.00594	67.4696	0.97829	98.4108	0.96916
73.1055	1.56737	104.192	1.19365	68.1099	1.13772	104.188	1.00624	68.1151	0.97855	99.2007	0.96952
73.2879	1.56609	104.577	1.19328	68.2866	1.13731	104.555	1.00623	68.2977	0.97855	99.5812	0.96941
73.4724	1.56485	104.931	1.19278	68.469	1.13735	104.916	1.00599	68.4726	0.97868	99.9381	0.96947
74.1019	1.56061	105.677	1.19161	69.1008	1.13585	105.694	1.00619	69.1106	0.97886	100.713	0.96972
74.2921	1.55944	106.053	1.19117	69.2908	1.13562	106.041	1.00635	69.2969	0.97876	101.074	0.97013
74.4737	1.55824	106.415	1.19033	69.4775	1.13544	106.407	1.00643	69.4909	0.9789	101.432	0.97015
75.103	1.5542	107.194	1.18927	70.0994	1.13441	107.212	1.00644	70.1063	0.97892	102.206	0.97015
75.2861	1.55273	107.561	1.18875	70.275	1.13391	107.588	1.00632	70.2796	0.97902	102.572	0.97009
75.468	1.55134	107.91	1.18825	70.4487	1.13387	107.957	1.00639	70.4673	0.97898	102.911	0.97027
76.0895	1.54816	108.691	1.18717	71.0923	1.1329	108.692	1.00643	71.1115	0.97915	103.687	0.97041
76.2662	1.54682	109.046	1.1867	71.2782	1.13271	109.055	1.00663	71.2839	0.97892	104.049	0.9706
76.4493	1.54582	109.42	1.18605	71.4594	1.13202	109.415	1.00648	71.472	0.97913	104.412	0.97067
77.1114	1.54181	110.206	1.18497	72.1102	1.13098	110.183	1.00671	72.0957	0.97936	105.217	0.97116
77.2938	1.54066	110.571	1.1843	72.294	1.13089	110.554	1.00666	72.2849	0.97932	105.589	0.97099
77.4707	1.53961	110.951	1.18391	72.481	1.13063	110.914	1.0067	72.4674	0.9794	105.949	0.97116
78.1046	1.5357	111.701	1.18293	73.0881	1.12967	111.695	1.00677	73.1008	0.97941	106.691	0.97131
78.2919	1.5348	112.056	1.18224	73.2823	1.12925	112.079	1.00681	73.2835	0.97941	107.058	0.97153
78.4779	1.53367	112.42	1.18178	73.4698	1.12895	112.444	1.00682	73.4578	0.97974	107.432	0.97163
79.111	1.53	113.214	1.18079	74.103	1.12812	113.2	1.00695	74.1105	0.97958	108.215	0.97183
79.2924	1.52914	113.574	1.17998	74.2799	1.12791	113.573	1.00694	74.2953	0.97978	108.589	0.97192
79.4651	1.52795	113.94	1.17969	74.4471	1.12755	113.937	1.00711	74.4788	0.97966	108.956	0.97177
80.1054	1.52435	114.716	1.17876	75.1147	1.12659	114.714	1.00708	75.1156	0.97972	109.681	0.97213
80.2952	1.52326	115.093	1.17781	75.2999	1.12629	115.074	1.00698	75.301	0.97977	110.061	0.97227
80.4781	1.52225	115.468	1.17773	75.4734	1.12642	115.436	1.00711	75.475	0.97971	110.427	0.97222
81.0944	1.51885	116.21	1.17633	76.0992	1.125	116.191	1.00726	76.1099	0.98009	111.198	0.97264
81.2826	1.51768	116.578	1.17607	76.2897	1.12459	116.574	1.00713	76.3006	0.98	111.567	0.97249
81.4702	1.51694	116.916	1.17556	76.4803	1.12427	116.925	1.00724	76.4836	0.97996	111.923	0.97263
82.0907	1.51349	117.719	1.17456	77.0901	1.12372	117.712	1.00717	77.0983	0.98018	112.701	0.9727
82.2739	1.51241	118.093	1.17407	77.2692	1.12307	118.078	1.00737	77.2796	0.98028	113.078	0.97289
82.4616	1.51165	118.438	1.17339	77.4426	1.12314	118.438	1.00747	77.4616	0.98021	113.435	0.97301
83.104	1.50807	119.226	1.17232	78.1149	1.12197	119.188	1.00733	78.1007	0.98036	114.183	0.97309
83.3032	1.50721	119.61	1.17182	78.2931	1.12211	119.551	1.00747	78.2957	0.98031	114.572	0.9731
83.4782	1.50616	119.99	1.1715	78.4679	1.12173	119.911	1.00756	78.4679	0.98063	114.91	0.97329
84.0982	1.50304	120.716	1.17067	79.1009	1.12082	120.71	1.00741	79.1144	0.98054	115.712	0.97353
84.2775	1.50213	121.071	1.16996	79.2834	1.12094	121.079	1.00751	79.299	0.9807	116.093	0.97369
84.456	1.50126	121.433	1.1696	79.4614	1.12016	121.442	1.00765	79.4755	0.98078	116.436	0.97378
85.1026	1.49769	122.197	1.16854	80.0969	1.11961	122.22	1.00772	80.0913	0.98081	117.187	0.974
85.2982	1.49684	122.564	1.16793	80.2779	1.11934	122.572	1.00752	80.2845	0.98095	117.565	0.97412
85.4797	1.49608	122.937	1.16759	80.459	1.11895	122.945	1.00743	80.4711	0.98102	117.926	0.97418
86.1103	1.49284	123.683	1.16688	81.1067	1.11851	123.698	1.00784	81.093	0.98103	118.732	0.97449
86.2904	1.4919	124.063	1.16611	81.2819	1.11809	124.052	1.00765	81.2786	0.98081	119.076	0.97462
86.4681	1.49108	124.441	1.16576	81.4617	1.11763	124.408	1.00785	81.4592	0.98101	119.429	0.97459
87.0948	1.48812	125.214	1.1648	82.1017	1.11706	125.196	1.00772	82.0912	0.98098	120.225	0.97492
87.2798	1.48714	125.592	1.16435	82.2922	1.11692	125.556	1.00791	82.2659	0.98124	120.592	0.97468
87.4604	1.48632	125.98	1.16377	82.4643	1.11653	125.918	1.00803	82.4531	0.9813	120.948	0.97472
88.1089	1.48323	126.69	1.16316	83.0976	1.11537	126.721	1.0081	83.103	0.98151	121.707	0.97507
88.2849	1.48235	127.045	1.16238	83.2775	1.1153	127.102	1.00807	83.2957	0.98144	122.082	0.97531
88.4691	1.48144	127.419	1.1621	83.4543	1.11519	127.469	1.00802	83.4768	0.98124	122.439	0.97534
89.0989	1.47852	128.202	1.16113	84.1064	1.11455	128.181	1.00811	84.0979	0.98135	123.196	0.97535
89.2883	1.47776	128.551	1.16085	84.2951	1.1145	128.545	1.00819	84.2845	0.98156	123.573	0.97539
89.4667	1.47705	128.91	1.15986	84.4866	1.11392	128.923	1.00831	84.457	0.98182	123.926	0.97567
90.107	1.47411	129.7	1.15928	85.0964	1.11327	129.715	1.00817	85.11	0.9817	124.716	0.97572
90.297	1.47326	130.079	1.15889	85.2759	1.11321	130.05	1.00818	85.3012	0.98164	125.066	0.9758
90.4767	1.47229	130.445	1.1584	85.4644	1.11256	130.448	1.00807	85.4851	0.98161	125.443	0.97556
91.1094	1.46955	131.19	1.15751	86.1105	1.11202	131.216	1.0082	86.0947	0.98199	126.206	0.97608
91.2977	1.46875	131.569	1.15701	86.2952	1.11174	131.599	1.0085	86.2818	0.98195	126.579	0.97607
91.4779	1.46793	131.921	1.15674	86.4865	1.11143	131.958	1.00841	86.4718	0.98193	126.937	0.97623
92.1008	1.46517	132.695	1.15565	87.1098	1.11024	132.698	1.00869	87.0927	0.98217	127.678	0.97658
92.2824	1.46445	133.063	1.15567	87.2986	1.11068	133.072	1.00842	87.2708	0.98204	128.054	0.9765
92.4611	1.46354	133.419	1.15535	87.4862	1.11032	133.438	1.0087	87.4527	0.98209	128.422	0.97687
93.1098	1.46079	134.217	1.15445	88.1005	1.10969	134.213	1.00856	88.1078	0.9822	129.202	0.9767
93.2914	1.46033	134.571	1.1535	88.2847	1.10906	134.579	1.00873	88.2998	0.98219	129.567	0.97692
93.4758	1.45939	134.922	1.15334	88.457	1.10911	134.957	1.00853	88.4788	0.98222	129.939	0.97677
94.1107	1.45666	135.688	1.1525	89.0921	1.10841	135.693	1.00859	89.0975	0.98254	130.691	0.97704
94.2869	1.45593	136.057	1.15173	89.273	1.10806	136.049	1.00862	89.2929	0.98267	131.039	0.97722
94.4837	1.45523	136.419	1.15184	89.457	1.10814	136.414	1.00864	89.4792	0.9826	131.422	0.97707
95.1087	1.4523	137.21	1.15099	90.1067	1.10734	137.208	1.0087	90.0854	0.98262	132.203	0.9774
95.3047	1.4523	137.571	1.15054	90.2871	1.10733	137.568	1.00878	90.2733	0.98266	132.552	0.97768
95.4827	1.45095	137.946	1.15023	90.4817	1.10688	137.922	1.00867	90.4625	0.9828	132.91	0.97761
96.1047	1.44857	138.702	1.1495	91.1058	1.10592	138.695	1.00921	91.1028	0.98301	133.676	0.97766
96.2875	1.44811	139.066	1.14886	91.2905	1.10606	139.047	1.00917	91.2925	0.98287	134.045	0.97785
96.4827	1.44719	139.424	1.14865	91.471	1.10566	139.424	1.00874	91.4735	0.98285	134.405	0.97814
97.1052	1.44452	140.226	1.14776	92.1008	1.10491	140.211	1.0092	92.1108	0.98303	135.185	0.97788
97.2959	1.4439	140.604	1.14753	92.291	1.10472	140.565	1.00882	92.2871	0.9832	135.552	0.97819
97.4792	1.44315	140.947	1.14688	92.4651	1.10459	140.931	1.00881	92.4681	0.98321	135.935	0.97821
98.0931	1.44075	141.709	1.14609	93.1212	1.1041	141.721	1.00892	93.1099	0.98333	136.686	0.97834
98.2827	1.43961	142.063	1.14582	93.2978	1.10366	142.08	1.00906	93.2846	0.98312	137.045	0.97839
98.4606	1.43945	142.425	1.14561	93.4848	1.10326	142.454	1.00907	93.4788	0.9832	137.407	0.97868
99.1025	1.43701	143.2	1.14413	94.0926	1.1028	143.236	1.00908	94.1056	0.98327	138.218	0.9788
99.2916	1.43617	143.565	1.14439	94.2854	1.1026	143.585	1.00911	94.295	0.98343	138.584	0.97904
99.4818	1.43543	143.932	1.14386	94.4614	1.10269	143.962	1.00896	94.4734	0.98352	138.961	0.97893
100.099	1.43317	144.684	1.14312	95.0917	1.10187	144.695	1.00912	95.0945	0.98343	139.709	0.97911
100.276	1.43272	145.044	1.14263	95.2833	1.10164	145.055	1.00961	95.2749	0.98356	140.065	0.97926
100.474	1.43195	145.407	1.14274	95.4693	1.10147	145.416	1.00966	95.4454	0.98359	140.435	0.97923
101.104	1.42947	146.181	1.14167	96.1132	1.10075	146.188	1.00934	96.1088	0.98354	141.219	0.97913
101.286	1.42878	146.558	1.1415	96.3021	1.10062	146.554	1.00959	96.296	0.98365	141.592	0.97939
101.472	1.42821	146.939	1.14115	96.4878	1.10045	146.935	1.00934	96.4802	0.98366	141.939	0.9796
102.113	1.42604	147.713	1.14023	97.0923	1.09995	147.684	1.0094	97.1026	0.98396	142.7	0.97979
102.293	1.4255	148.056	1.13987	97.273	1.09954	148.064	1.00947	97.2947	0.98419	143.072	0.97984
102.48	1.42475	148.442	1.13946	97.4543	1.09962	148.412	1.00963	97.4839	0.98399	143.445	0.97977
103.097	1.42238	149.212	1.13867	98.1044	1.09881	149.192	1.00973	98.0953	0.98419	144.222	0.9801
103.294	1.42174	149.592	1.13833	98.2858	1.09844	149.561	1.00964	98.2834	0.98442	144.569	0.98015
103.461	1.42148	149.935	1.13817	98.4674	1.0981	149.93	1.00954	98.4729	0.98375	144.934	0.97995
104.093	1.41852	150.703	1.13739	99.1007	1.09772	150.675	1.00972	99.0996	0.98401	145.697	0.9804
104.289	1.4181	151.065	1.13699	99.2767	1.0973	151.027	1.00974	99.2866	0.98422	146.047	0.98033
104.48	1.41751	151.434	1.13669	99.4499	1.09749	151.369	1.00971	99.466	0.9842	146.408	0.98039
105.095	1.41527	152.189	1.13605	100.108	1.09643	152.186	1.00992	100.114	0.98423	147.208	0.98033
105.264	1.41493	152.542	1.13563	100.28	1.09617	152.544	1.00978	100.289	0.9845	147.562	0.98075
105.444	1.41419	152.921	1.13517	100.457	1.09664	152.904	1.00993	100.476	0.98446	147.941	0.98076
106.095	1.41199	153.694	1.1346	101.098	1.0958	153.716	1.00983	101.099	0.98494	148.715	0.981
106.28	1.41136	154.071	1.13427	101.283	1.09569	154.086	1.00985	101.272	0.98432	149.08	0.98098
106.454	1.41076	154.451	1.13389	101.471	1.09555	154.448	1.00994	101.468	0.98488	149.439	0.98091
107.09	1.40862	155.189	1.13321	102.104	1.09473	155.214	1.01003	102.112	0.98474	150.185	0.98106
107.269	1.40823	155.55	1.13296	102.29	1.0948	155.569	1.00993	102.287	0.985	150.56	0.98129
107.436	1.40773	155.921	1.13255	102.468	1.09445	155.937	1.01004	102.467	0.98473	150.931	0.98148
108.098	1.4051	156.709	1.13173	103.107	1.09392	156.717	1.01012	103.106	0.98462	151.675	0.98146
108.286	1.40452	157.071	1.13152	103.288	1.09383	157.065	1.01007	103.28	0.98525	152.058	0.98152
108.468	1.40416	157.434	1.13109	103.479	1.09376	157.433	1.01003	103.459	0.98499	152.401	0.9818
109.101	1.40206	158.212	1.13044	104.1	1.0932	158.21	1.01025	104.102	0.98545	153.225	0.98174
109.284	1.40182	158.553	1.13012	104.287	1.09297	158.556	1.01018	104.291	0.98512	153.575	0.98188
109.46	1.40118	158.905	1.12988	104.477	1.09293	158.929	1.01021	104.472	0.98454	153.948	0.98158
110.109	1.3991	159.694	1.12912	105.101	1.09214	159.71	1.01022	105.097	0.98551	154.714	0.98206
110.291	1.39849	160.076	1.12883	105.29	1.09233	160.074	1.01031	105.273	0.98527	155.084	0.9822
110.469	1.39781	160.433	1.12863	105.484	1.09173	160.444	1.0104	105.451	0.98555	155.47	0.98228
111.1	1.39571	161.209	1.12782	106.102	1.09153	161.192	1.0103	106.089	0.98534	156.19	0.98247
111.271	1.39533	161.573	1.12781	106.279	1.09127	161.558	1.01045	106.256	0.98549	156.55	0.98237
111.461	1.39514	161.936	1.12719	106.467	1.09103	161.923	1.01049	106.445	0.98594	156.911	0.98246
112.094	1.39269	162.69	1.12672	107.11	1.09007	162.699	1.01039	107.101	0.98547	157.706	0.98266
112.287	1.39213	163.063	1.12626	107.287	1.09028	163.06	1.01048	107.283	0.98588	158.081	0.98255
112.469	1.39167	163.422	1.12612	107.476	1.08998	163.435	1.01054	107.463	0.98567	158.442	0.98279
113.089	1.38968	164.215	1.12552	108.085	1.08982	164.209	1.01061	108.1	0.9856	159.207	0.98294
113.28	1.38931	164.583	1.12521	108.272	1.08955	164.572	1.01068	108.278	0.98564	159.59	0.98312
113.462	1.38877	164.96	1.12472	108.455	1.08968	164.914	1.01066	108.468	0.98569	159.951	0.98294
114.098	1.38663	165.733	1.12424	109.111	1.08889	165.71	1.0106	109.11	0.98582	160.688	0.9833
114.277	1.38633	166.107	1.1237	109.297	1.08859	166.091	1.01058	109.292	0.98601	161.058	0.98361
114.459	1.38603	166.458	1.12375	109.476	1.08836	166.44	1.01052	109.479	0.98595	161.429	0.9834
115.11	1.38373	167.205	1.12271	110.101	1.088	167.215	1.01063	110.112	0.98599	162.196	0.98351
115.297	1.38322	167.582	1.12267	110.28	1.0879	167.574	1.0101	110.282	0.98609	162.552	0.98364
115.478	1.38258	167.944	1.12158	110.462	1.08749	167.942	1.01048	110.471	0.98591	162.916	0.98369
116.096	1.38079	168.688	1.12175	111.094	1.08721	168.677	1.01078	111.101	0.98628	163.702	0.98378
116.27	1.38046	169.059	1.12118	111.277	1.0866	169.022	1.01063	111.282	0.98627	164.083	0.98385
116.439	1.37983	169.414	1.12127	111.449	1.08592	169.39	1.01081	111.471	0.98631	164.446	0.98391
117.095	1.37799	170.215	1.12062	112.1	1.08616	170.183	1.01088	112.102	0.98649	165.194	0.98402
117.283	1.3775	170.574	1.12015	112.279	1.08605	170.55	1.01088	112.286	0.98667	165.558	0.98398
117.465	1.37714	170.934	1.1199	112.451	1.08578	170.922	1.01106	112.472	0.98656	165.919	0.98421
118.107	1.37519	171.706	1.11921	113.103	1.08545	171.686	1.01095	113.096	0.9865	166.691	0.98428
118.284	1.3748	172.066	1.11893	113.286	1.08513	172.07	1.01106	113.275	0.9867	167.048	0.98435
118.466	1.37427	172.425	1.11874	113.467	1.08503	172.444	1.01092	113.465	0.98679	167.413	0.98447
119.089	1.37237	173.209	1.11825	114.113	1.08439	173.221	1.01096	114.095	0.98625	168.188	0.98471
119.272	1.37202	173.586	1.11759	114.296	1.08425	173.602	1.01073	114.276	0.98674	168.538	0.98468
119.464	1.37149	173.948	1.11779	114.463	1.08422	173.98	1.01101	114.449	0.98633	168.893	0.98468
120.108	1.36979	174.701	1.11715	115.077	1.08383	174.706	1.01089	115.099	0.98685	169.704	0.98482
120.297	1.36926	175.067	1.1169	115.264	1.08367	175.069	1.01109	115.289	0.98744	170.064	0.98465
120.48	1.36866	175.415	1.11647	115.458	1.08375	175.428	1.01138	115.467	0.98699	170.42	0.98491
121.092	1.36686	176.186	1.11597	116.107	1.08313	176.203	1.01097	116.103	0.98699	171.191	0.98513
121.269	1.3667	176.538	1.11557	116.295	1.08298	176.567	1.01114	116.291	0.98741	171.559	0.98516
121.457	1.36615	176.882	1.11567	116.481	1.0828	176.947	1.01115	116.484	0.98726	171.925	0.98543
122.105	1.36437	177.694	1.11502	117.115	1.08177	177.689	1.01117	117.109	0.98726	172.714	0.98524
122.296	1.36382	178.067	1.11456	117.295	1.08183	178.04	1.01122	117.298	0.98718	173.067	0.98555
122.484	1.36337	178.418	1.11437	117.483	1.08193	178.396	1.01126	117.473	0.98739	173.428	0.98554
123.094	1.3616	179.205	1.11386	118.101	1.08133	179.214	1.01135	118.106	0.9874	174.197	0.98566
123.269	1.36133	179.583	1.11325	118.284	1.08112	179.57	1.01136	118.295	0.98737	174.545	0.98576
123.458	1.36077	179.953	1.11347	118.472	1.08131	179.941	1.01128	118.479	0.98769	174.91	0.98596
124.113	1.35901	180.718	1.11275	119.091	1.08068	180.702	1.01157	119.098	0.98749	175.685	0.98566
124.288	1.35864	181.072	1.11239	119.281	1.08074	181.062	1.01156	119.288	0.98762	176.053	0.98591
124.472	1.35808	181.435	1.11222	119.473	1.08043	181.424	1.01148	119.465	0.98751	176.411	0.9861
125.107	1.35656	182.205	1.1115	120.084	1.07983	182.208	1.01157	120.105	0.9879	177.216	0.98616
125.296	1.35597	182.584	1.11128	120.275	1.07962	182.58	1.01112	120.297	0.98772	177.588	0.98609
125.469	1.35562	182.938	1.11122	120.462	1.07948	182.942	1.01147	120.484	0.98776	177.956	0.98619
126.088	1.35403	183.721	1.1105	121.114	1.07904	183.716	1.01146	121.109	0.98777	178.682	0.98641
126.277	1.35356	184.08	1.11029	121.292	1.07928	184.072	1.01157	121.299	0.98824	179.06	0.98654
126.461	1.35305	184.441	1.1099	121.48	1.07885	184.429	1.01162	121.489	0.98792	179.427	0.98665
127.096	1.35151	185.201	1.10973	122.105	1.07815	185.188	1.01138	122.1	0.98805	180.21	0.98682
127.287	1.35105	185.595	1.10924	122.281	1.07882	185.553	1.0115	122.284	0.98818	180.562	0.98669
127.465	1.35063	185.951	1.10906	122.47	1.07819	185.922	1.01192	122.47	0.98806	180.928	0.98674
128.105	1.3491	186.709	1.10828	123.095	1.07771	186.667	1.01182	123.112	0.98823	181.669	0.98689
128.288	1.34867	187.078	1.10826	123.27	1.07751	187.032	1.01167	123.293	0.98802	182.041	0.98688
128.471	1.34816	187.449	1.10796	123.447	1.07769	187.381	1.01177	123.475	0.9882	182.422	0.98707
129.101	1.34659	188.2	1.10743	124.099	1.07708	188.227	1.01195	124.111	0.98843	183.197	0.98725
129.291	1.34602	188.548	1.10747	124.281	1.0765	188.571	1.01192	124.299	0.98854	183.558	0.98719
129.471	1.34575	188.94	1.10692	124.453	1.07645	188.935	1.01196	124.487	0.98836	183.919	0.98752
130.101	1.34424	189.704	1.10652	125.107	1.07613	189.693	1.01186	125.093	0.98851	184.701	0.98721
130.284	1.34374	190.045	1.10624	125.289	1.0762	190.066	1.01216	125.272	0.98865	185.076	0.98739
130.472	1.34346	190.422	1.10598	125.478	1.07637	190.429	1.01197	125.461	0.98847	185.441	0.98716
131.109	1.34187	191.194	1.10545	126.092	1.07545	191.199	1.01215	126.108	0.9887	186.201	0.98782
131.293	1.34135	191.56	1.10503	126.271	1.07504	191.565	1.01174	126.276	0.9885	186.578	0.98757
131.486	1.34103	191.94	1.10477	126.468	1.07549	191.911	1.0119	126.464	0.9886	186.94	0.98759
132.107	1.33945	192.688	1.10475	127.094	1.07492	192.72	1.01194	127.103	0.98876	187.696	0.98778
132.284	1.33909	193.048	1.10431	127.269	1.07396	193.082	1.01197	127.283	0.98873	188.036	0.98802
132.467	1.33873	193.407	1.10381	127.46	1.07447	193.441	1.01208	127.467	0.98885	188.411	0.98768
133.099	1.3372	194.201	1.10343	128.113	1.07405	194.219	1.01217	128.114	0.98893	189.232	0.9882
133.278	1.33682	194.552	1.10269	128.291	1.07372	194.572	1.01212	128.3	0.98898	189.576	0.98813
133.468	1.33655	194.908	1.10277	128.477	1.07429	194.938	1.01198	128.48	0.98905	189.953	0.98819
134.094	1.33502	195.694	1.10253	129.105	1.07329	195.723	1.01209	129.096	0.98895	190.7	0.98833
134.295	1.33448	196.07	1.10249	129.279	1.07397	196.108	1.01191	129.286	0.98894	191.076	0.98837
134.473	1.33384	196.454	1.10231	129.475	1.07326	196.477	1.01214	129.466	0.98911	191.453	0.98831
135.099	1.33268	197.187	1.10156	130.11	1.07242	197.201	1.01199	130.093	0.9892	192.203	0.98873
135.28	1.3322	197.533	1.10145	130.298	1.07267	197.583	1.01194	130.274	0.9892	192.572	0.98834
135.456	1.33205	197.881	1.10116	130.476	1.0726	197.972	1.01224	130.463	0.98908	192.932	0.98866
136.11	1.33028	198.707	1.10067	131.105	1.07184	198.701	1.01211	131.111	0.98942	193.711	0.9887
136.289	1.33003	199.092	1.10021	131.285	1.07212	199.063	1.01204	131.29	0.98915	194.071	0.98872
136.47	1.32963	199.449	1.10018	131.461	1.07172	199.453	1.01218	131.47	0.98926	194.433	0.98894
137.102	1.32839	200.218	1.09944	132.093	1.0715	200.207	1.01217	132.106	0.98953	195.208	0.98887
137.293	1.32787	200.576	1.09894	132.281	1.07147	200.562	1.01208	132.292	0.98934	195.557	0.98912
137.475	1.32754	200.931	1.09903	132.469	1.07182	200.936	1.01226	132.465	0.98958	195.922	0.98909
138.099	1.32602	201.707	1.09875	133.103	1.07069	201.709	1.01233	133.101	0.98946	196.69	0.98904
138.287	1.32587	202.084	1.09856	133.284	1.07098	202.077	1.01233	133.298	0.98939	197.036	0.9892
138.464	1.3255	202.442	1.09863	133.478	1.07075	202.447	1.01228	133.474	0.98976	197.415	0.98926
139.107	1.32402	203.214	1.09771	134.107	1.07007	203.203	1.01241	134.112	0.98961	198.223	0.98942
139.28	1.32358	203.583	1.09774	134.304	1.07028	203.562	1.01216	134.295	0.98963	198.561	0.98944
139.467	1.32325	203.948	1.09705	134.474	1.0704	203.92	1.0123	134.473	0.98965	198.942	0.98936
140.087	1.32186	204.685	1.09681	135.106	1.06968	204.708	1.01223	135.082	0.98975	199.727	0.98969
140.281	1.32149	205.049	1.09653	135.287	1.0697	205.083	1.01237	135.276	0.98985	200.085	0.98975
140.475	1.32113	205.415	1.09646	135.466	1.06947	205.442	1.01248	135.46	0.99002	200.431	0.98971
141.106	1.31956	206.208	1.09603	136.117	1.06912	206.21	1.01247	136.102	0.99011	201.21	0.98998
141.266	1.3196	206.578	1.09565	136.292	1.06874	206.582	1.01222	136.284	0.98992	201.586	0.98976
141.455	1.31861	206.958	1.09565	136.469	1.06871	206.943	1.01231	136.47	0.98994	201.943	0.98991
142.093	1.31779	207.689	1.09524	137.106	1.06843	207.719	1.01245	137.095	0.99007	202.721	0.99001
142.3	1.31751	208.054	1.09517	137.281	1.06865	208.087	1.01245	137.273	0.99009	203.059	0.99023
142.474	1.3171	208.432	1.09411	137.464	1.06779	208.453	1.01256	137.471	0.99011	203.441	0.98986
143.08	1.31579	209.19	1.09442	138.102	1.06794	209.186	1.01266	138.103	0.99021	204.212	0.99038
143.262	1.31551	209.563	1.09406	138.282	1.06801	209.554	1.01268	138.284	0.99039	204.574	0.9902
143.436	1.31471	209.921	1.09389	138.466	1.06744	209.909	1.01259	138.471	0.9902	204.935	0.99023
144.107	1.31369	210.707	1.09334	139.099	1.0674	210.689	1.01259	139.103	0.99029	205.701	0.9907
144.289	1.31321	211.056	1.09313	139.285	1.06687	211.036	1.01264	139.292	0.99042	206.07	0.99042
144.471	1.31312	211.444	1.09279	139.456	1.06674	211.437	1.01275	139.471	0.99042	206.45	0.99044
145.106	1.3116	212.195	1.09244	140.096	1.06684	212.208	1.01262	140.105	0.99057	207.19	0.99057
145.291	1.31187	212.556	1.09253	140.275	1.06698	212.559	1.01274	140.291	0.99064	207.549	0.9906
145.475	1.3112	212.914	1.09207	140.459	1.06665	212.923	1.01293	140.475	0.99049	207.915	0.99081
146.108	1.30981	213.695	1.09129	141.104	1.06638	213.693	1.01299	141.101	0.99079	208.694	0.99096
146.297	1.30925	214.054	1.09152	141.282	1.06695	214.063	1.01269	141.283	0.9905	209.068	0.99082
146.476	1.30899	214.43	1.09091	141.465	1.06556	214.413	1.0129	141.463	0.99089	209.429	0.99124
147.094	1.308	215.208	1.09081	142.103	1.06521	215.203	1.01285	142.089	0.99073	210.182	0.99119
147.289	1.30749	215.583	1.09063	142.293	1.06565	215.566	1.01304	142.272	0.99093	210.54	0.99112
147.463	1.30732	215.938	1.09002	142.471	1.06511	215.929	1.01295	142.449	0.99047	210.916	0.99122
148.123	1.30602	216.71	1.08991	143.093	1.06552	216.692	1.01285	143.1	0.99102	211.724	0.9913
148.304	1.30564	217.072	1.08962	143.28	1.06455	217.05	1.01305	143.291	0.99082	212.073	0.9912
148.483	1.30532	217.453	1.08924	143.453	1.06471	217.399	1.01332	143.473	0.99029	212.452	0.99131
149.103	1.30406	218.223	1.08889	144.091	1.06404	218.216	1.01293	144.101	0.99097	213.209	0.9914
149.27	1.30347	218.582	1.08873	144.288	1.06464	218.602	1.01298	144.298	0.99093	213.583	0.99155
149.471	1.30358	218.968	1.08844	144.469	1.06408	218.963	1.01307	144.487	0.99083	213.942	0.99147
150.108	1.30205	219.725	1.08789	145.117	1.06404	219.685	1.01305	145.095	0.99112	214.728	0.99168
150.296	1.30169	220.098	1.08756	145.297	1.06385	220.038	1.01309	145.267	0.99133	215.098	0.99197
150.483	1.30149	220.471	1.08799	145.484	1.06365	220.415	1.01316	145.451	0.99124	215.464	0.99175
151.112	1.30023	221.182	1.08737	146.102	1.06322	221.217	1.01328	146.107	0.99075	216.182	0.9918
151.289	1.29959	221.557	1.08697	146.284	1.06314	221.568	1.01327	146.293	0.99126	216.564	0.9919
151.479	1.29983	221.93	1.08672	146.459	1.06326	221.941	1.01339	146.475	0.99167	216.918	0.9919
152.091	1.29833	222.706	1.0865	147.093	1.06266	222.7	1.01304	147.094	0.99124	217.684	0.99183
152.272	1.29828	223.072	1.08589	147.269	1.06274	223.055	1.01319	147.275	0.99143	218.046	0.99206
152.453	1.29788	223.416	1.08585	147.458	1.0626	223.406	1.01328	147.456	0.99132	218.424	0.99198
153.092	1.29669	224.203	1.08567	148.095	1.06221	224.223	1.01344	148.105	0.99121	219.214	0.9921
153.281	1.29647	224.551	1.08526	148.273	1.06226	224.589	1.0135	148.277	0.9916	219.569	0.99225
153.46	1.29597	224.906	1.08512	148.461	1.06217	224.965	1.01342	148.456	0.99165	219.947	0.99235
154.101	1.29446	225.69	1.08389	149.108	1.06182	225.712	1.01348	149.101	0.99157	220.716	0.9925
154.286	1.29438	226.043	1.0842	149.286	1.06182	226.07	1.01371	149.285	0.99148	221.076	0.99255
154.468	1.2943	226.418	1.08396	149.473	1.0616	226.444	1.01312	149.474	0.9917	221.439	0.99265
155.107	1.29327	227.216	1.08341	150.123	1.06118	227.209	1.01331	150.096	0.99164	222.186	0.99275
155.289	1.29254	227.591	1.08298	150.299	1.06133	227.588	1.01377	150.271	0.99177	222.555	0.99278
155.472	1.29256	227.965	1.08251	150.481	1.06105	227.968	1.01432	150.452	0.99158	222.924	0.99263
156.1	1.2915	228.706	1.08187	151.106	1.06067	228.704	1.01367	151.113	0.99166	223.692	0.99285
156.277	1.2911	229.07	1.08093	151.285	1.0607	229.069	1.01361	151.288	0.99187	224.08	0.99291
156.455	1.29073	229.447	1.08135	151.453	1.06059	229.441	1.01388	151.482	0.99203	224.435	0.99289
157.083	1.28954	230.231	1.0801	152.101	1.06033	230.191	1.01373	152.084	0.99171	225.187	0.99272
157.267	1.28936	230.559	1.08009	152.273	1.06026	230.568	1.01386	152.273	0.99183	225.555	0.99327
157.464	1.28894	230.91	1.07953	152.462	1.05999	230.938	1.0137	152.447	0.99197	225.902	0.99307
158.081	1.2876	231.695	1.07889	153.09	1.05995	231.688	1.01378	153.087	0.99195	226.693	0.99305
158.254	1.28744	232.065	1.07819	153.287	1.05961	232.043	1.01378	153.267	0.99192	227.08	0.99321
158.465	1.28729	232.428	1.07856	153.482	1.05943	232.428	1.01368	153.461	0.99207	227.463	0.99313
159.094	1.28611	233.217	1.07723	154.086	1.0593	233.207	1.0139	154.093	0.9922	228.201	0.99333
159.283	1.28572	233.591	1.07696	154.273	1.05912	233.57	1.01369	154.287	0.99229	228.547	0.99353
159.45	1.28549	233.934	1.07639	154.45	1.05912	233.946	1.01396	154.461	0.99218	228.913	0.99344
160.106	1.28434	234.719	1.0751	155.106	1.05866	234.683	1.01391	155.101	0.99242	229.684	0.99346
160.306	1.28388	235.095	1.07527	155.286	1.05876	235.051	1.01397	155.292	0.99226	230.061	0.99367
160.49	1.28393	235.467	1.07447	155.472	1.05845	235.392	1.01393	155.475	0.99229	230.444	0.99357
161.109	1.28271	236.185	1.07385	156.106	1.05843	236.227	1.01372	156.096	0.99272	231.214	0.99359
161.301	1.28229	236.553	1.07342	156.287	1.05832	236.6	1.01384	156.281	0.9923	231.575	0.99384
161.489	1.28205	236.934	1.07311	156.474	1.05813	236.987	1.01382	156.461	0.99238	231.941	0.9936
162.112	1.28116	237.708	1.07195	157.1	1.05789	237.702	1.01392	157.098	0.99272	232.715	0.99385
162.292	1.28067	238.063	1.07137	157.288	1.0578	238.077	1.01394	157.278	0.9926	233.067	0.99394
162.47	1.28005	238.428	1.07136	157.465	1.05775	238.437	1.01395	157.459	0.99239	233.439	0.99389
163.095	1.2795	239.216	1.07047	158.108	1.05744	239.191	1.01411	158.108	0.9928	234.212	0.99385
163.275	1.27875	239.599	1.06963	158.288	1.0573	239.566	1.01396	158.284	0.99261	234.582	0.99427
163.464	1.2787	239.976	1.06952	158.472	1.05722	239.929	1.01425	158.468	0.99258	234.925	0.9941
164.106	1.27759	240.692	1.06867	159.083	1.05651	240.705	1.01407	159.091	0.9926	235.69	0.9943
164.361	1.27717	241.043	1.0681	159.266	1.05671	241.064	1.01424	159.268	0.99267	236.065	0.99418
164.617	1.2766	241.401	1.06757	159.468	1.05674	241.415	1.01413	159.442	0.99291	236.435	0.99425
164.802	1.27672	242.215	1.06689	160.08	1.05612	242.21	1.01412	160.087	0.99302	237.17	0.99455
164.989	1.27643	242.594	1.06645	160.253	1.05638	242.585	1.01417	160.278	0.99281	237.543	0.99453
165.591	1.27532	242.976	1.06564	160.44	1.05637	242.964	1.01425	160.449	0.99289	237.885	0.9944
165.782	1.27469	243.714	1.06497	161.097	1.05597	243.714	1.01413	161.102	0.99293	238.691	0.99471
165.955	1.27476	244.089	1.06442	161.281	1.05608	244.078	1.0142	161.282	0.99285	239.069	0.99447
166.605	1.27347	244.465	1.06407	161.46	1.05592	244.429	1.01426	161.46	0.99311	239.428	0.99484
166.787	1.27345	245.18	1.0633	162.096	1.05549	245.219	1.01403	162.097	0.99307	240.206	0.99474
166.963	1.27294	245.527	1.06283	162.273	1.05544	245.606	1.01415	162.269	0.99311	240.564	0.99475
167.616	1.27229	245.884	1.06223	162.45	1.05543	245.963	1.01429	162.46	0.99305	240.943	0.99478
167.798	1.27166	246.686	1.06113	163.103	1.05502	246.692	1.01444	163.095	0.99323	241.713	0.99509
167.987	1.27137	247.065	1.06098	163.283	1.0552	247.054	1.01447	163.287	0.99324	242.073	0.99482
168.607	1.27023	247.425	1.06047	163.472	1.05507	247.414	1.01428	163.466	0.99317	242.454	0.99503
168.793	1.27018	248.201	1.05928	164.097	1.05492	248.196	1.01422	164.101	0.99315	243.203	0.99512
168.984	1.2698	248.573	1.05902	164.289	1.05462	248.566	1.01441	164.282	0.99339	243.561	0.99499
169.608	1.2687	248.952	1.05822	164.478	1.05468	248.945	1.01427	164.46	0.99346	243.919	0.99504
169.799	1.26868	249.7	1.0574	165.098	1.05446	249.705	1.01454	165.096	0.99348	244.708	0.99509
169.979	1.26816	250.079	1.05692	165.286	1.05421	250.067	1.01428	165.268	0.99324	245.097	0.99548
170.587	1.26761	250.444	1.05665	165.467	1.05431	250.434	1.01429	165.454	0.99336	245.461	0.99544
170.771	1.26687	251.214	1.05493	166.098	1.05353	251.2	1.0143	166.088	0.99356	246.196	0.99528
170.952	1.26686	251.607	1.05531	166.287	1.05292	251.569	1.01453	166.267	0.99333	246.54	0.99551
171.603	1.26564	251.965	1.05536	166.47	1.05344	251.917	1.01441	166.45	0.99369	246.922	0.9955
171.793	1.26558	252.703	1.05356	167.103	1.0534	252.694	1.01453	167.099	0.99356	247.695	0.99537
171.971	1.26528	253.07	1.05319	167.289	1.05332	253.054	1.01434	167.281	0.99337	248.072	0.99539
172.607	1.2644	253.447	1.05312	167.465	1.05278	253.417	1.01474	167.456	0.99369	248.468	0.99552
172.795	1.26407	254.217	1.05193	168.104	1.05289	254.218	1.01428	168.1	0.99342	249.211	0.99567
172.977	1.26364	254.586	1.05148	168.288	1.05286	254.585	1.01469	168.27	0.99365	249.574	0.99561
173.613	1.26294	254.951	1.05083	168.468	1.0534	254.959	1.0141	168.449	0.99354	249.929	0.99594
173.796	1.26236	255.682	1.0506	169.099	1.05295	255.721	1.01462	169.105	0.99371	250.665	0.99587
173.987	1.26223	256.032	1.04962	169.284	1.05271	256.083	1.01433	169.279	0.99369	251.046	0.99584
174.607	1.26122	256.393	1.04935	169.458	1.053	256.441	1.01442	169.454	0.99363	251.397	0.99602
174.787	1.26121	257.212	1.04869	170.094	1.05183	257.19	1.01436	170.105	0.99377	252.197	0.9959
174.974	1.26073	257.59	1.04812	170.273	1.05259	257.573	1.01402	170.298	0.99374	252.587	0.99608
175.625	1.25978	257.952	1.04781	170.447	1.05217	257.953	1.01396	170.473	0.99385	252.926	0.99605
175.798	1.25943	258.691	1.04646	171.102	1.05175	258.705	1.01442	171.106	0.99445	253.719	0.99626
175.996	1.25926	259.048	1.04614	171.283	1.05117	259.089	1.01451	171.293	0.99392	254.064	0.99617
176.59	1.25842	259.409	1.04581	171.467	1.05154	259.449	1.0144	171.468	0.99417	254.44	0.99644
176.787	1.25809	260.178	1.04494	172.108	1.05143	260.191	1.01408	172.114	0.99419	255.21	0.99645
176.956	1.25746	260.554	1.04486	172.273	1.05219	260.536	1.01444	172.29	0.99442	255.56	0.99643
177.592	1.25684	260.935	1.04384	172.467	1.05129	260.937	1.01437	172.484	0.99429	255.925	0.9966
177.768	1.25663	261.691	1.04314	173.101	1.05121	261.688	1.01414	173.093	0.99435	256.715	0.99643
177.965	1.25666	262.045	1.04266	173.282	1.0508	262.061	1.01449	173.28	0.99408	257.077	0.99654
178.6	1.25546	262.414	1.04194	173.467	1.05078	262.42	1.01421	173.467	0.99389	257.445	0.99662
178.789	1.25503	263.216	1.04161	174.1	1.05091	263.176	1.01439	174.106	0.99416	258.206	0.9964
178.992	1.25469	263.584	1.04118	174.278	1.05075	263.552	1.01437	174.299	0.9945	258.578	0.99668
179.599	1.25415	263.954	1.04058	174.459	1.05058	263.892	1.01428	174.477	0.99417	258.95	0.99683
179.785	1.2539	264.718	1.03957	175.102	1.05036	264.705	1.01457	175.109	0.99413	259.716	0.99673
179.978	1.2536	265.095	1.03957	175.284	1.0505	265.103	1.01438	175.287	0.99433	260.068	0.99701
180.593	1.25277	265.433	1.0386	175.464	1.05051	265.469	1.01466	175.467	0.99413	260.448	0.9969
180.775	1.25249	266.229	1.03812	176.099	1.04979	266.21	1.01424	176.101	0.99471	261.199	0.99698
180.966	1.25224	266.592	1.03776	176.288	1.04973	266.587	1.01429	176.29	0.9945	261.583	0.99708
181.603	1.25145	266.955	1.03715	176.469	1.04999	266.974	1.01425	176.466	0.99418	261.944	0.99706
181.784	1.25094	267.701	1.03618	177.103	1.04982	267.7	1.01416	177.097	0.99453	262.695	0.99711
181.964	1.25073	268.07	1.0357	177.286	1.04952	268.06	1.01429	177.273	0.99461	263.054	0.99705
182.606	1.24995	268.428	1.03553	177.485	1.04913	268.433	1.01418	177.462	0.9946	263.403	0.99687
182.784	1.24997	269.187	1.03443	178.102	1.04936	269.187	1.01416	178.088	0.99469	264.191	0.9969
182.957	1.24956	269.544	1.03411	178.282	1.04912	269.55	1.01409	178.27	0.99456	264.558	0.9976
183.607	1.24855	269.926	1.03395	178.457	1.04894	269.931	1.01421	178.457	0.99473	264.91	0.9972
183.789	1.24841	270.728	1.0328	179.097	1.04924	270.687	1.01419	179.107	0.99471	265.719	0.99726
183.981	1.24828	271.09	1.03207	179.288	1.04889	271.065	1.01397	179.303	0.99482	266.064	0.99738
184.608	1.24724	271.442	1.03196	179.463	1.04872	271.427	1.01398	179.483	0.99469	266.443	0.99754
184.802	1.24725	272.209	1.03106	180.096	1.0484	272.211	1.01402	180.125	0.99486	267.156	0.99741
184.994	1.24691	272.587	1.03061	180.284	1.04865	272.588	1.01435	180.321	0.99464	267.53	0.99752
185.607	1.24615	272.944	1.0301	180.482	1.04841	272.938	1.01422	180.488	0.99495	267.887	0.99774
185.787	1.2456	273.709	1.02948	181.125	1.04816	273.691	1.01388	181.105	0.99498	268.696	0.9976
185.959	1.24558	274.079	1.02885	181.312	1.04816	274.073	1.01411	181.287	0.99483	269.058	0.99754
186.61	1.24474	274.429	1.02858	181.496	1.0479	274.41	1.01373	181.486	0.99486	269.413	0.99769
186.806	1.24462	275.235	1.02753	182.107	1.04801	275.179	1.01386	182.115	0.99489	270.217	0.99769
186.986	1.24426	275.573	1.02749	182.288	1.04784	275.568	1.01372	182.282	0.99493	270.58	0.99777
187.605	1.2434	275.925	1.02676	182.465	1.04808	275.959	1.01352	182.462	0.99495	270.946	0.9978
187.776	1.24335	276.704	1.0261	183.101	1.04781	276.677	1.01358	183.092	0.99495	271.68	0.99784
187.968	1.24302	277.07	1.02514	183.287	1.04714	277.063	1.01341	183.284	0.99507	272.053	0.99788
188.577	1.24227	277.465	1.02488	183.476	1.0475	277.411	1.01343	183.478	0.99495	272.434	0.998
188.775	1.24197	278.207	1.02396	184.107	1.0474	278.226	1.01348	184.096	0.99517	273.203	0.99818
188.963	1.24169	278.588	1.02355	184.296	1.04726	278.583	1.0131	184.281	0.99514	273.569	0.9981
189.601	1.24099	278.933	1.02302	184.476	1.04739	278.952	1.01305	184.457	0.99521	273.935	0.99792
189.792	1.24082	279.721	1.02259	185.094	1.04697	279.664	1.01284	185.109	0.99506	274.708	0.9983
189.968	1.24066	280.097	1.02207	185.281	1.04683	280.047	1.01342	185.297	0.99518	275.089	0.99814
190.6	1.23952	280.481	1.02187	185.457	1.04695	280.414	1.01329	185.479	0.99524	275.473	0.99811
190.789	1.23911	281.176	1.02073	186.105	1.04652	281.22	1.01258	186.096	0.99523	276.184	0.99862
190.976	1.23893	281.546	1.02048	186.29	1.04662	281.57	1.01268	186.277	0.9954	276.533	0.99836
191.606	1.23833	281.921	1.01977	186.464	1.04662	281.947	1.01272	186.46	0.99519	276.894	0.99865
191.798	1.23794	282.684	1.01899	187.087	1.04607	282.689	1.01296	187.098	0.99526	277.693	0.99839
191.984	1.23793	283.045	1.0188	187.296	1.04624	283.057	1.01238	187.288	0.99531	278.042	0.99825
192.602	1.2367	283.42	1.01817	187.476	1.04582	283.42	1.01263	187.469	0.99539	278.41	0.99842
192.777	1.23664	284.196	1.0174	188.107	1.04607	284.201	1.01185	188.09	0.99543	279.194	0.99866
192.959	1.23634	284.566	1.01731	188.277	1.04578	284.587	1.01189	188.283	0.99553	279.571	0.99862
193.611	1.23562	284.948	1.01685	188.465	1.04593	284.95	1.01208	188.462	0.99558	279.95	0.99848
193.79	1.23535	285.681	1.01576	189.08	1.04584	285.685	1.01151	189.106	0.99552	280.706	0.99858
193.968	1.235	286.029	1.01521	189.265	1.04623	286.058	1.01156	189.29	0.99586	281.084	0.99882
194.611	1.23344	286.392	1.01504	189.452	1.04559	286.404	1.01159	189.466	0.99536	281.465	0.99891
194.793	1.23344	287.183	1.01437	190.109	1.04533	287.209	1.01139	190.093	0.99543	282.217	0.99879
194.979	1.23336	287.549	1.01364	190.294	1.04568	287.579	1.01106	190.263	0.99574	282.582	0.99884
195.587	1.23203	287.923	1.01316	190.472	1.04492	287.951	1.01049	190.454	0.9957	282.948	0.99878
195.783	1.23174	288.709	1.01246	191.082	1.04466	288.717	1.01058	191.094	0.99554	283.709	0.99901
195.971	1.23117	289.078	1.01219	191.27	1.04473	289.064	1.01076	191.278	0.99566	284.092	0.99846
196.621	1.23022	289.435	1.01167	191.46	1.04499	289.438	1.01041	191.453	0.99567	284.431	0.99896
196.791	1.2296	290.216	1.01025	192.1	1.04481	290.185	1.00993	192.112	0.99591	285.202	0.99872
196.977	1.22899	290.605	1.00996	192.29	1.04464	290.506	1.00988	192.292	0.99568	285.571	0.99916
197.602	1.22779	290.981	1.00989	192.471	1.04465	290.897	1.00982	192.468	0.99566	285.92	0.99906
197.777	1.22718	291.686	1.00895	193.099	1.04465	291.706	1.00925	193.108	0.99559	286.667	0.99918
197.971	1.22667	292.054	1.00838	193.279	1.04441	292.095	1.00889	193.299	0.99588	287.066	0.99899
198.601	1.22549	292.414	1.00794	193.467	1.04452	292.464	1.00862	193.485	0.99573	287.43	0.99914
198.791	1.22486	293.215	1.00686	194.102	1.04425	293.209	1.00802	194.11	0.99579	288.205	0.99914
198.963	1.22462	293.555	1.00637	194.292	1.04421	293.577	1.00807	194.286	0.9959	288.569	0.99943
199.585	1.223	293.947	1.00584	194.48	1.04462	293.945	1.00783	194.473	0.996	288.931	0.9993
199.778	1.22275	294.712	1.00557	195.111	1.04354	294.686	1.00701	195.104	0.99592	289.702	0.99941
199.957	1.22213	295.086	1.00516	195.3	1.04385	295.06	1.00687	195.285	0.99603	290.068	0.99938
200.611	1.22078	295.446	1.00443	195.483	1.0437	295.435	1.00665	195.475	0.99585	290.422	0.99965
200.793	1.22032	296.194	1.00364	196.104	1.04338	296.165	1.0061	196.108	0.99608	291.198	0.99944
200.977	1.21973	296.537	1.00303	196.282	1.04337	296.514	1.0056	196.303	0.99594	291.57	0.99939
201.602	1.21816	296.902	1.0028	196.466	1.04364	296.894	1.00542	196.48	0.99575	291.95	0.99976
201.784	1.21785	297.709	1.00169	197.106	1.0435	297.68	1.00461	197.116	0.99628	292.707	0.99946
201.967	1.21754	298.049	1.00133	197.297	1.0437	298.069	1.00407	197.277	0.99595	293.079	0.99979
202.601	1.21588	298.442	1.00082	197.472	1.04323	298.419	1.00395	197.473	0.996	293.426	0.99971
202.791	1.21546	299.167	0.99998	198.125	1.04338	299.226	1.00268	198.107	0.99604	294.205	0.99981
202.964	1.21499	299.538	0.9992	198.311	1.04304	299.597	1.00244	198.282	0.99641	294.564	0.99986
203.601	1.21317	299.887	0.9992	198.494	1.04326	299.935	1.00174	198.478	0.9962	294.932	0.99986
203.79	1.21268	300.128	0.9979	199.101	1.0429	300.143	1.00152	199.092	0.99626	295.687	0.99989
203.965	1.21248	300.146	0.99759	199.286	1.0428	300.133	1.0007	199.302	0.99631	296.063	0.99964
204.602	1.21105	300.056	0.99736	199.469	1.04307	300.039	1	199.467	0.9962	296.419	0.99979
204.785	1.21028			200.085	1.04267			200.099	0.99626	297.196	0.99964
204.968	1.20985			200.251	1.04266			200.272	0.9964	297.591	0.99985
205.607	1.2081			200.444	1.04253			200.441	0.99619	297.922	0.99989
205.789	1.20786			201.13	1.04266			201.1	0.99628	298.697	0.99999
205.972	1.20736			201.307	1.04253			201.299	0.99625	299.076	0.9998
206.614	1.20567			201.475	1.04241			201.489	0.99651	299.466	1.00002
206.794	1.20512			202.11	1.04208			202.127	0.99665	300.093	1.00003
206.966	1.20463			202.259	1.04252			202.294	0.9965	300.164	1.00003
207.585	1.20313			202.446	1.04195			202.485	0.99638	300.071	1
207.763	1.20292			203.107	1.04236			203.104	0.99663
207.943	1.20231			203.296	1.04202			203.282	0.99669
208.602	1.20076			203.468	1.04192			203.436	0.99664
208.769	1.20036			204.092	1.0412			204.108	0.99636
208.946	1.20006			204.274	1.04144			204.289	0.99673
209.589	1.19824			204.454	1.04133			204.473	0.99644
209.781	1.19765			205.107	1.04159			205.105	0.99715
209.967	1.19729			205.296	1.04165			205.286	0.99697
210.606	1.1955			205.481	1.04162			205.466	0.99666
210.794	1.19495			206.097	1.04133			206.106	0.99698
210.964	1.19449			206.276	1.04102			206.296	0.99647
211.607	1.19289			206.456	1.04169			206.487	0.99685
211.79	1.19249			207.109	1.04144			207.097	0.9973
211.972	1.19197			207.291	1.04039			207.287	0.99633
212.608	1.19054			207.481	1.04128			207.468	0.99699
212.799	1.19004			208.104	1.04059			208.097	0.99726
212.981	1.18962			208.293	1.04037			208.279	0.99687
213.596	1.18799			208.473	1.04103			208.469	0.99694
213.786	1.18739			209.107	1.04052			209.091	0.99748
213.975	1.18699			209.28	1.04036			209.28	0.99684
214.594	1.18538			209.459	1.04068			209.472	0.99727
214.774	1.18498			210.084	1.04021			210.098	0.9972
214.959	1.18446			210.285	1.04041			210.28	0.99708
215.6	1.18271			210.46	1.04062			210.464	0.99728
215.783	1.18234			211.109	1.04004			211.122	0.99703
215.955	1.18181			211.287	1.04007			211.313	0.99703
216.614	1.18023			211.452	1.04002			211.485	0.99719
216.794	1.17991			212.082	1.0397			212.096	0.99727
216.975	1.17944			212.252	1.03964			212.277	0.99713
217.614	1.1779			212.426	1.03985			212.472	0.99693
217.787	1.17726			213.093	1.03945			213.119	0.99733
217.963	1.17681			213.293	1.03967			213.307	0.99732
218.569	1.17538			213.456	1.03954			213.483	0.99736
218.746	1.1751			214.087	1.03916			214.112	0.99724
218.954	1.17441			214.275	1.03945			214.281	0.99734
219.606	1.17286			214.454	1.03934			214.47	0.99725
219.793	1.17258			215.091	1.0393			215.102	0.9975
219.961	1.17206			215.286	1.03908			215.279	0.99746
220.585	1.17056			215.466	1.03911			215.459	0.99757
220.809	1.16984			216.113	1.03902			216.106	0.99765
220.969	1.16943			216.298	1.03914			216.29	0.9973
221.599	1.16803			216.479	1.03918			216.48	0.99768
221.762	1.16761			217.1	1.03844			217.113	0.99769
221.953	1.16704			217.277	1.03908			217.3	0.99761
222.583	1.16565			217.462	1.03882			217.49	0.9975
222.777	1.16505			218.092	1.03864			218.093	0.99771
222.934	1.16488			218.284	1.03888			218.269	0.99766
223.59	1.16308			218.47	1.03849			218.456	0.99723
223.772	1.16276			219.107	1.03817			219.089	0.99754
223.939	1.16254			219.286	1.03831			219.261	0.99767
224.603	1.16071			219.465	1.03828			219.441	0.99754
224.783	1.16044			220.093	1.03841			220.101	0.99766
224.973	1.15942			220.278	1.03825			220.291	0.9976
225.61	1.15822			220.463	1.03799			220.478	0.9978
225.788	1.15798			221.099	1.03796			221.11	0.99764
225.962	1.15748			221.292	1.03787			221.294	0.99768
226.6	1.15615			221.48	1.03813			221.483	0.99821
226.785	1.15577			222.095	1.03782			222.121	0.99779
226.971	1.15533			222.309	1.03784			222.275	0.99749
227.599	1.15379			222.484	1.03782			222.46	0.99803
227.78	1.1532			223.112	1.03785			223.101	0.99789
227.965	1.15284			223.295	1.03766			223.285	0.99796
228.602	1.15133			223.489	1.03753			223.474	0.99793
228.784	1.15113			224.111	1.03765			224.112	0.99801
228.959	1.15045			224.3	1.03762			224.287	0.99769
229.598	1.1489			224.482	1.03747			224.475	0.99785
229.776	1.14872			225.087	1.03746			225.106	0.99817
229.969	1.14825			225.284	1.03748			225.292	0.99794
230.613	1.14665			225.461	1.03736			225.452	0.9979
230.787	1.14616			226.1	1.03717			226.096	0.99816
230.99	1.14596			226.292	1.03726			226.284	0.99803
231.607	1.14425			226.478	1.037			226.473	0.99837
231.775	1.1442			227.093	1.03697			227.084	0.99783
231.959	1.14336			227.271	1.03703			227.266	0.9984
232.603	1.14217			227.453	1.03716			227.449	0.99832
232.778	1.14225			228.105	1.03712			228.089	0.99792
232.96	1.14169			228.293	1.03685			228.278	0.99803
233.592	1.13982			228.476	1.03663			228.472	0.9983
233.786	1.13951			229.105	1.03645			229.104	0.99806
233.97	1.13911			229.29	1.03613			229.293	0.99817
234.565	1.13786			229.474	1.03669			229.473	0.99792
234.777	1.13745			230.11	1.03576			230.104	0.99804
234.941	1.13717			230.296	1.0365			230.293	0.99807
235.581	1.13548			230.476	1.03666			230.472	0.99836
235.77	1.13508			231.094	1.03633			231.106	0.99822
235.958	1.13472			231.281	1.03647			231.294	0.99793
236.602	1.13312			231.464	1.03632			231.474	0.99861
236.788	1.1326			232.115	1.03629			232.106	0.99841
236.986	1.13226			232.301	1.03629			232.281	0.99819
237.606	1.13092			232.487	1.03588			232.464	0.99813
237.795	1.13056			233.096	1.03629			233.098	0.99841
237.98	1.12987			233.275	1.03592			233.29	0.99868
238.597	1.12879			233.466	1.0362			233.481	0.99854
238.786	1.12838			234.098	1.03569			234.094	0.99802
238.965	1.12839			234.287	1.03612			234.277	0.99804
239.601	1.12643			234.479	1.03577			234.462	0.99877
239.792	1.12625			235.11	1.03574			235.081	0.99859
239.974	1.1257			235.315	1.03566			235.264	0.99876
240.606	1.12449			235.472	1.03607			235.435	0.99867
240.789	1.12406			236.121	1.03534			236.095	0.99856
240.966	1.12343			236.302	1.03567			236.291	0.99919
241.608	1.12222			236.47	1.03587			236.474	0.99863
241.79	1.12229			237.095	1.03543			237.103	0.99869
241.976	1.12136			237.272	1.0351			237.293	0.99869
242.61	1.11995			237.467	1.03553			237.474	0.99868
242.8	1.11967			238.088	1.03537			238.093	0.99824
242.975	1.11927			238.252	1.03519			238.304	0.99863
243.591	1.11807			238.456	1.03519			238.457	0.99893
243.779	1.11771			239.105	1.0355			239.107	0.99872
243.957	1.11709			239.273	1.03542			239.276	0.9985
244.581	1.11592			239.469	1.03524			239.446	0.99877
244.766	1.11534			240.107	1.03554			240.082	0.99911
244.968	1.11522			240.289	1.03507			240.279	0.99917
245.603	1.11383			240.472	1.03491			240.468	0.99891
245.791	1.11317			241.112	1.03488			241.108	0.9992
245.98	1.11283			241.296	1.03462			241.304	0.99903
246.584	1.11148			241.468	1.03496			241.483	0.99897
246.804	1.11128			242.1	1.03452			242.102	0.99899
246.972	1.11063			242.284	1.0351			242.276	0.99918
247.572	1.10979			242.477	1.03488			242.464	0.99864
247.757	1.10919			243.098	1.0345			243.101	0.99874
247.935	1.10878			243.291	1.03481			243.29	0.99897
248.612	1.10743			243.464	1.03455			243.478	0.99893
248.79	1.10708			244.107	1.03487			244.111	0.99902
248.996	1.10656			244.296	1.03482			244.282	0.99906
249.594	1.10503			244.471	1.03478			244.471	0.99913
249.778	1.1049			245.108	1.03478			245.083	0.99914
249.968	1.10438			245.296	1.03434			245.26	0.99907
250.597	1.10318			245.481	1.03423			245.446	0.99952
250.778	1.10321			246.116	1.03422			246.103	0.99939
250.972	1.10251			246.298	1.03415			246.29	0.99925
251.606	1.10123			246.489	1.03421			246.472	0.99895
251.788	1.10086			247.103	1.03438			247.109	0.99928
251.967	1.10034			247.287	1.03433			247.294	0.99917
252.605	1.09919			247.47	1.03391			247.474	0.99932
252.789	1.09877			248.098	1.0343			248.097	0.9993
252.978	1.09842			248.275	1.03408			248.301	0.99921
253.612	1.09706			248.476	1.03391			248.492	0.99941
253.792	1.09673			249.079	1.0341			249.105	0.99947
253.965	1.09637			249.272	1.03411			249.266	0.99924
254.59	1.09472			249.44	1.03382			249.49	0.99917
254.781	1.09462			250.079	1.03361			250.098	0.99939
254.959	1.09437			250.28	1.03376			250.269	0.99932
255.612	1.0933			250.444	1.03399			250.464	0.99927
255.798	1.09245			251.098	1.03363			251.108	0.99942
255.978	1.09239			251.258	1.03376			251.295	0.99949
256.593	1.09099			251.472	1.03369			251.476	0.99971
256.782	1.0906			252.073	1.0332			252.083	0.9997
256.964	1.09044			252.241	1.03324			252.285	0.99946
257.615	1.08906			252.415	1.03336			252.472	0.99934
257.806	1.08906			253.094	1.03362			253.093	0.9998
257.987	1.08857			253.26	1.03353			253.297	0.99947
258.603	1.08726			253.446	1.03303			253.487	0.99964
258.77	1.08678			254.11	1.0325			254.108	0.99955
258.963	1.08649			254.3	1.03288			254.295	0.99956
259.604	1.08498			254.482	1.03338			254.462	0.99952
259.792	1.08465			255.1	1.03276			255.102	0.99967
259.975	1.08422			255.296	1.03256			255.29	0.99938
260.621	1.08289			255.485	1.03238			255.472	0.99959
260.793	1.08284			256.092	1.03236			256.086	0.99969
260.985	1.08242			256.279	1.03248			256.273	0.99962
261.611	1.08115			256.45	1.03237			256.454	0.99941
261.793	1.08053			257.101	1.03207			257.095	0.9994
261.961	1.08024			257.292	1.03219			257.275	0.9996
262.604	1.07888			257.473	1.03177			257.457	0.99952
262.802	1.07857			258.108	1.03167			258.108	0.99937
262.985	1.07833			258.293	1.03115			258.293	1.00011
263.574	1.07719			258.48	1.03082			258.488	0.99965
263.771	1.07692			259.101	1.03105			259.102	0.99979
263.964	1.07653			259.277	1.03061			259.294	0.99989
264.609	1.07526			259.467	1.0312			259.479	1.00012
264.792	1.07483			260.104	1.03046			260.091	0.99989
264.992	1.07431			260.282	1.03017			260.275	0.99961
265.598	1.07316			260.471	1.03033			260.453	0.99986
265.758	1.07271			261.106	1.03007			261.094	1.00012
265.96	1.07254			261.285	1.02994			261.282	0.9996
266.609	1.0713			261.468	1.03008			261.471	0.99989
266.795	1.07116			262.105	1.02962			262.111	0.99999
266.981	1.07035			262.283	1.02935			262.296	0.99994
267.591	1.06951			262.468	1.02932			262.477	1.00026
267.772	1.06906			263.119	1.02864			263.076	1.00021
267.953	1.06876			263.297	1.02875			263.267	0.99996
268.611	1.06742			263.474	1.02802			263.445	0.99987
268.802	1.06699			264.083	1.02839			264.093	0.9999
268.988	1.06678			264.28	1.02799			264.29	0.99934
269.605	1.0654			264.446	1.02768			264.473	1.00012
269.788	1.06519			265.076	1.02762			265.092	1.00008
269.963	1.06484			265.279	1.02798			265.283	1.00033
270.609	1.06365			265.452	1.02749			265.467	1.00014
270.796	1.06321			266.093	1.02714			266.084	1.00052
270.984	1.06297			266.258	1.02698			266.227	1.00003
271.599	1.06175			266.443	1.02688			266.432	1.00046
271.774	1.06152			267.091	1.02711			267.133	1.00004
271.946	1.06128			267.28	1.02661			267.307	1.00012
272.594	1.06015			267.456	1.02666			267.48	1.00021
272.769	1.05956			268.103	1.02594			268.086	1.00006
272.945	1.05907			268.306	1.0261			268.281	1.00011
273.607	1.05773			268.492	1.02589			268.45	1.00004
273.771	1.05759			269.07	1.02533			269.086	1.0005
273.988	1.05734			269.259	1.0252			269.27	1.00068
274.592	1.05606			269.459	1.02545			269.473	0.99981
274.792	1.05576			270.08	1.02474			270.096	1.00007
274.962	1.05557			270.272	1.02465			270.271	1.0002
275.597	1.05453			270.437	1.02468			270.455	1.00038
275.76	1.05395			271.108	1.02441			271.098	1.00004
275.967	1.05356			271.298	1.02448			271.288	1.00053
276.606	1.05227			271.49	1.02377			271.473	1.00046
276.778	1.05173			272.102	1.02369			272.102	1.00043
276.96	1.05201			272.282	1.02323			272.292	1.00039
277.611	1.05036			272.458	1.02323			272.468	1.00045
277.778	1.05038			273.101	1.02306			273.102	1.00057
277.966	1.04992			273.284	1.02263			273.285	1.00072
278.564	1.04864			273.457	1.02302			273.471	1.00065
278.739	1.04832			274.09	1.0226			274.102	1.00023
278.914	1.04792			274.279	1.02191			274.293	1.00057
279.138	1.04774			274.461	1.02174			274.473	1.00027
279.316	1.04751			275.101	1.02139			275.1	1.0005
279.496	1.04714			275.287	1.02172			275.273	1.00056
280.089	1.04581			275.466	1.02109			275.446	1.00016
280.274	1.04565			276.1	1.02076			276.112	1.00016
280.476	1.04483			276.285	1.02068			276.282	1.00056
281.095	1.0442			276.466	1.02077			276.464	1.00074
281.264	1.04365			277.103	1.02047			277.102	1.00106
281.464	1.04318			277.292	1.02051			277.284	1.0004
282.108	1.04223			277.482	1.01973			277.473	1.00081
282.29	1.04201			278.098	1.0193			278.113	1.00011
282.467	1.04167			278.281	1.01951			278.302	1.00022
283.1	1.04066			278.482	1.01896			278.493	1.00058
283.289	1.0399			279.131	1.01816			279.111	0.99994
283.471	1.03958			279.29	1.01854			279.307	1.00025
284.116	1.03832			279.47	1.01838			279.499	1.00044
284.314	1.03798			280.074	1.0177			280.1	1.00068
284.492	1.03762			280.265	1.01711			280.281	1.0004
285.103	1.03623			280.438	1.01769			280.484	1.00039
285.291	1.03578			281.102	1.01692			281.089	1.0008
285.47	1.03548			281.28	1.01665			281.28	1.00061
286.108	1.03442			281.44	1.01671			281.458	1.00079
286.288	1.03474			282.109	1.01612			282.091	1.0006
286.469	1.03406			282.305	1.01644			282.255	1.0008
287.093	1.0326			282.497	1.01615			282.432	1.00001
287.293	1.03197			283.112	1.01546			283.097	1.00073
287.473	1.03168			283.261	1.01536			283.272	1.00067
288.109	1.03062			283.479	1.01536			283.454	1.00098
288.288	1.0303			284.081	1.01491			284.113	1.00077
288.471	1.02985			284.287	1.01472			284.273	1.00046
289.097	1.02872			284.469	1.01418			284.465	1.00062
289.271	1.02833			285.089	1.01417			285.109	1.00056
289.454	1.02798			285.264	1.01384			285.283	1.00062
290.098	1.02654			285.47	1.01336			285.493	1.00099
290.277	1.0265			286.094	1.0131			286.082	1.00017
290.486	1.02619			286.27	1.01313			286.264	1.00089
291.093	1.02454			286.483	1.01292			286.442	1.00094
291.285	1.02443			287.108	1.01247			287.111	1.00059
291.446	1.02417			287.301	1.01255			287.289	1.00107
292.106	1.02285			287.472	1.01198			287.473	1.00042
292.259	1.02209			288.106	1.0113			288.112	1.00053
292.459	1.02203			288.296	1.01065			288.3	1.00052
293.095	1.02078			288.477	1.01079			288.48	1.00076
293.295	1.02013			289.093	1.01009			289.092	1.00099
293.469	1.01983			289.276	1.01068			289.285	1.00073
294.106	1.01861			289.456	1.01016			289.469	1.00066
294.287	1.01796			290.089	1.00987			290.107	1.00049
294.469	1.01775			290.272	1.00938			290.28	1.00029
295.098	1.01597			290.468	1.00937			290.465	1.00071
295.265	1.01571			291.099	1.00855			291.105	1.00121
295.461	1.01508			291.284	1.00809			291.29	1.0008
296.1	1.01353			291.465	1.00814			291.47	1.00037
296.287	1.01336			292.096	1.00746			292.11	1.00066
296.477	1.01258			292.278	1.00783			292.303	1.00083
297.09	1.0112			292.452	1.00724			292.487	1.00078
297.273	1.01115			293.114	1.00663			293.088	1.00075
297.439	1.01027			293.294	1.00601			293.267	1.0006
298.092	1.00864			293.472	1.00638			293.454	1.00064
298.265	1.00821			294.107	1.00531			294.105	1.00072
298.447	1.00774			294.272	1.00543			294.289	1.00059
299.113	1.00571			294.463	1.00511			294.473	1.0005
299.302	1.00526			295.1	1.00453			295.088	1.00043
299.476	1.00476			295.29	1.00425			295.299	1.00074
300.063	1.00286			295.466	1.00393			295.46	0.99986
300.085	1.00242			296.075	1.00342			296.115	1.00037
300.035	1.0017			296.265	1.00306			296.297	1.0004
				296.429	1.00272			296.484	1.00032
				297.091	1.00167			297.078	1.00008
				297.262	1.00162			297.247	1.00046
				297.471	1.00162			297.429	1.00019
				298.081	1.00103			298.086	1.00032
				298.281	1.00035			298.272	1.00011
				298.461	0.99996			298.471	1.00011
				299.086	0.99977			299.068	1.0001
				299.269	0.99905			299.28	0.99998
				299.475	0.99869			299.474	1.00024
				300.06	0.99827			300.057	1.0001
				300.084	0.99806			300.073	0.99993
				300.035	0.99786			300.035	1

## Sheet: fig 1f
P	Tc (rho_1)	P	Tc (rho_2)		P	Tc (sigma_xy)	P	Tc (sigma_xy)		P	Tc (chi_1)	P	Tc (chi_2)		P	gap (meV)
2.4	118	1e-06	78		17.5	264	18.4	243		0	78	0	78		1	8.50184
6.1	166	1	93		21.1	189	22.4	179		2	102.5	0.5	78		2.9	8.196
9.2	212	2.9	126							6.2	170	1.9	101		4.6	3.82878
12.3	266.4	4.6	147							8.3	197	3.8	128		6.3	2.41766
13.8	287	6.3	177							10.2	234	6.7	175		8.4	1.83553
15.1	293	8.4	197							12.3	257	7.9	197		10.6	0.75758
17.5	278	10.6	227							14.1	266				12.9	0.44824
		12.9	256												16.3	0
		16.3	273												18.4	0
															22.4	0

## Sheet: fig 2a
H	MC(1GPa)	2.9 GPa	4.6 GPa	6.4 GPa	8.4 GPa	10.6 GPa	12.9GPa	16GPa	18GPa	22GPa
80000	118686	14843.2	8391.21	706.024	127.217	36.2855	18.9586	0.8416	0.218	0.1177
79200	116432	14479.4	8152.26	695.365	124.631	35.647	18.6481	0.84295	0.12185	0.13886
78400	114210	14108	7906.99	683.841	122.231	35.0401	18.3413	0.8329	0.1326	0.1303
77600	111914	13739.7	7666.52	672.167	119.805	34.4323	18.0323	0.8242	0.13428	0.11892
76800	109538	13383.6	7427.92	660.351	117.388	33.805	17.7362	0.8184	0.11686	0.11898
76000	107068	13018.9	7185.34	648.695	114.996	33.1955	17.4267	0.80942	0.10694	0.12716
75200	104650	12659.4	6950.43	637.045	112.622	32.589	17.1217	0.79887	0.10682	0.12781
74400	102224	12306.9	6724.46	625.258	110.257	31.9784	16.8216	0.78778	0.11111	0.12035
73600	99688.2	11962.3	6502.08	613.447	107.899	31.3762	16.5141	0.78548	0.10726	0.12682
72800	97061.5	11619.9	6283.33	601.574	105.556	30.7779	16.2111	0.77789	0.10911	0.12889
72000	94515.2	11286	6070.61	589.738	103.244	30.178	15.9087	0.76752	0.10539	0.12583
71200	92079.5	10957.3	5860.7	578.014	100.925	29.5763	15.6101	0.75526	0.0909	0.11323
70400	89388.5	10618.5	5648.82	566.199	98.6412	28.9883	15.3183	0.73884	0.09688	0.1163
69600	86735.7	10289.8	5446.79	554.404	96.3678	28.4049	15.0229	0.73064	0.1033	0.11204
68800	84123.2	9973.08	5252.53	542.678	94.1237	27.8232	14.7264	0.72179	0.10662	0.10832
68000	81495.6	9656.84	5057.77	530.952	91.8928	27.2448	14.442	0.69917	0.09812	0.11632
67200	78894.8	9343.88	4869.9	519.035	89.6895	26.6661	14.1577	0.68844	0.09079	0.10149
66400	76263.8	9036.11	4687.79	507.212	87.5119	26.0941	13.8742	0.67597	0.0853	0.09131
65600	73657.3	8737.8	4511	495.607	85.3501	25.532	13.5928	0.66173	0.08451	0.09719
64800	71113.2	8445.66	4331.69	484.031	83.1987	24.9743	13.3104	0.66556	0.0975	0.0952
64000	68519.3	8157.7	4161.8	472.406	81.0766	24.4222	13.0186	0.65679	0.0951	0.09413
63200	65899	7874.34	3999.26	460.781	78.9685	23.8725	12.7269	0.64554	0.08629	0.0889
62400	63281.7	7598.06	3838.44	449.24	76.9418	23.3291	12.4642	0.6375	0.07888	0.08399
61600	60701	7324.08	3680.62	437.724	74.8668	22.7791	12.1928	0.63619	0.08592	0.10339
60800	58226.9	7056.62	3529.77	426.263	72.8451	22.2402	11.9154	0.62117	0.08582	0.10869
60000	55804.5	6796	3385.17	414.892	70.8588	21.7131	11.6324	0.60326	0.07698	0.09559
59200	53382.6	6537.22	3241.18	403.648	68.8917	21.1884	11.3694	0.59137	0.08658	0.08904
58400	51009.8	6286.91	3103.58	392.36	66.9943	20.6622	11.0963	0.57515	0.08758	0.08156
57600	48684.7	6042.95	2970.48	381.158	65.0949	20.1426	10.8243	0.56579	0.08816	0.08184
56800	46420.6	5801.49	2840.99	370.04	63.1564	19.6322	10.5716	0.56207	0.086	0.09164
56000	44135.3	5568.7	2714.34	359.107	61.2942	19.1286	10.2996	0.55048	0.06335	0.07768
55200	41925.2	5340.68	2594.2	348.337	59.4703	18.636	10.0324	0.53582	0.05963	0.07337
54400	39789.1	5116.74	2478.71	337.644	57.6857	18.1501	9.78016	0.52233	0.0675	0.0693
53600	37662.1	4897.17	2365.58	326.915	55.9365	17.6611	9.525	0.51657	0.0516	0.06577
52800	35609	4688.12	2255.86	316.311	54.185	17.1736	9.28165	0.51637	0.06374	0.06373
52000	33682.9	4484.31	2150.42	305.941	52.4607	16.6937	9.03583	0.51091	0.06825	0.06545
51200	31843.8	4281.28	2046.81	295.748	50.7709	16.2233	8.77959	0.49899	0.06281	0.0676
50400	29999.7	4084.2	1948.72	285.666	49.1272	15.763	8.53689	0.49232	0.06413	0.0647
49600	28275.4	3895.07	1854.81	275.64	47.5043	15.3052	8.29413	0.47785	0.0623	0.05373
48800	26619.1	3714.32	1764.68	265.815	45.9119	14.8526	8.03798	0.46004	0.05431	0.0522
48000	24967.7	3536.5	1675.15	256.239	44.3389	14.4081	7.81679	0.44001	0.0444	0.06532
47200	23391.9	3362.89	1590.27	246.794	42.8188	13.9614	7.58419	0.43824	0.05073	0.04905
46400	21907.9	3195.46	1510.04	237.477	41.3181	13.5294	7.35247	0.42941	0.05225	0.05098
45600	20517.1	3036.31	1431.41	228.371	39.8255	13.1068	7.12663	0.4176	0.04662	0.05964
44800	19145.7	2879.98	1356.77	219.414	38.3885	12.6824	6.89246	0.41102	0.03338	0.06255
44000	17817.4	2727.65	1285.05	210.545	36.9701	12.2751	6.67665	0.40295	0.03245	0.05322
43200	16579	2581.98	1216.19	201.934	35.5688	11.8666	6.45477	0.39334	0.04126	0.04282
42400	15435.9	2442.37	1150.63	193.556	34.2026	11.4559	6.23754	0.38203	0.05705	0.04569
41600	14314	2305.35	1086.81	185.34	32.8857	11.0608	6.02195	0.36762	0.05163	0.05128
40800	13247.1	2174.85	1026.04	177.304	31.5933	10.6663	5.81301	0.35472	0.04067	0.05064
40000	12249.3	2051.84	968.964	169.45	30.3207	10.2852	5.60712	0.34516	0.03192	0.04509
39200	11301.9	1932.47	912.743	161.668	29.0846	9.91353	5.39273	0.34078	0.03751	0.03411
38400	10401.7	1816.99	860.121	154.166	27.8904	9.54263	5.19269	0.32944	0.03375	0.04269
37600	9561.23	1706.73	810.055	146.945	26.7147	9.17639	4.99415	0.32048	0.0382	0.04188
36800	8784.89	1600.91	762.952	139.964	25.5414	8.81715	4.79874	0.31589	0.03974	0.04072
36000	8059.16	1499.35	717.559	133.082	24.4239	8.46049	4.60875	0.30752	0.03778	0.03306
35200	7394.75	1403.79	674.283	126.489	23.333	8.11925	4.42448	0.29307	0.0235	0.03407
34400	6780.54	1311.49	632.969	120.152	22.2693	7.77785	4.23466	0.28237	0.01573	0.03419
33600	6194.77	1222.79	594.058	113.915	21.2335	7.43904	4.04789	0.27825	0.02515	0.03117
32800	5656.59	1140.49	557.165	107.833	20.2227	7.11947	3.86779	0.2568	0.02231	0.02032
32000	5167.64	1063.69	521.829	102.037	19.2462	6.80031	3.69077	0.24534	0.01909	0.01658
31200	4708.49	989.557	489.038	96.529	18.3083	6.48735	3.51718	0.23922	0.02584	0.02075
30400	4300.58	918.963	457.693	91.0255	17.38	6.17862	3.34788	0.23538	0.02286	0.01828
29600	3855.64	853.409	427.829	85.7645	16.4769	5.87819	3.18949	0.23064	0.0241	0.03249
28800	3491.57	791.742	399.869	80.7364	15.6024	5.58432	3.0319	0.22272	0.01572	0.03423
28000	3146.43	732.112	373.038	75.8898	14.7402	5.30033	2.86766	0.21204	0.00823	0.02484
27200	2822.06	674.658	347.814	71.2092	13.9097	5.02157	2.71783	0.20201	0.00462	0.02653
26400	2556.62	620.816	324.301	66.7271	13.1139	4.75365	2.56911	0.19446	0.01392	0.02598
25600	2261.07	567.789	302.226	62.4346	12.3483	4.48647	2.41512	0.18715	0.01506	0.029
24800	2018.79	519.997	280.9	58.3644	11.6114	4.21643	2.25908	0.18068	0.01192	0.02636
24000	1790.15	475.675	260.985	54.3884	10.897	3.96727	2.12912	0.17976	0.00104	0.01875
23200	1576.89	432.467	242.325	50.5526	10.1972	3.71742	2.00619	0.1647	0.00334	0.01013
22400	1400.07	393.208	224.776	46.9239	9.53678	3.47799	1.8769	0.15446	0.00521	0.00419
21600	1223.15	357.796	208.167	43.4575	8.89863	3.24542	1.74289	0.1542	0.00236	0.00699
20800	1073.9	323.836	192.486	40.1739	8.26804	3.01368	1.61781	0.14305	0.000365754	0.01304
20000	943.151	292.4	177.654	37.077	7.66075	2.7983	1.50283	0.13869	0.000588098	0.01826
19200	822.401	264.192	163.64	34.0983	7.08591	2.58188	1.40087	0.13158	0.00183	0.01557
18400	718.626	237.446	150.566	31.2151	6.53725	2.38025	1.27986	0.11982	0.00646	0.0163
17600	627.143	212.355	138.351	28.4579	6.00617	2.18719	1.16295	0.11379	0.00214	0.01639
16800	545.125	190.567	126.723	25.8866	5.49522	1.98985	1.05681	0.1102	0.00267	0.01772
16000	471.806	169.646	115.727	23.4644	5.00974	1.80161	0.95704	0.11	0.000860877	0.0134
15200	407.84	149.988	105.432	21.1617	4.54957	1.63009	0.86397	0.10707	0.00789	0.02032
14400	352.486	132.833	95.6493	18.957	4.11535	1.46563	0.77734	0.08407	0.000506171	0.01627
13600	300.472	116.863	85.8079	16.9088	3.69238	1.31112	0.69658	0.07599	0.00733	0.005
12800	257.195	102.092	76.5861	14.9993	3.29728	1.15515	0.60728	0.08202	0.00232	0.01708
12000	219.226	88.7494	67.1351	13.1877	2.9162	1.00458	0.5271	0.06363	0.00239	0.01559
11200	185.168	76.6628	58.4755	11.4773	2.56216	0.865	0.45267	0.06195	0.01458	0.01339
10400	155.961	65.6271	50.664	9.89922	2.23067	0.7399	0.3771	0.0621	0.02251	0.000167639
9600	129.699	55.5463	43.3271	8.45248	1.91725	0.61652	0.31352	0.0592	0.01629	0.00632
8800	106.433	46.5778	36.6248	7.08191	1.62295	0.49269	0.25992	0.05014	0.01238	0.00667
8000	86.4933	38.4923	30.5218	5.83205	1.35521	0.38857	0.20811	0.04708	0.01318	0.0013
7200	69.2581	31.2394	24.9641	4.70525	1.11386	0.29982	0.1436	0.04556	0.015	0.00705
6400	54.1106	24.7385	19.8624	3.6765	0.89212	0.21057	0.09354	0.04053	0.01053	0.00271
5600	41.0999	19.0079	15.478	2.76915	0.68816	0.12593	0.05708	0.03542	0.02003	0.00185
4800	30.2412	14.1864	11.5475	1.99164	0.50368	0.05939	0.01853	0.02611	0.01254	0.0138
4000	21.1896	9.93051	8.24084	1.36626	0.34929	-0.00829	-0.01986	0.01978	0.01186	0.01721
3200	13.7915	6.62769	5.3094	0.85351	0.22439	-0.06878	-0.04115	0.01844	0.01198	0.00794
2400	7.87307	3.70727	3.05303	0.47742	0.1176	-0.11208	-0.06241	0.0205	0.01517	0.00972
1600	3.42762	1.79569	1.31022	0.23101	0.03941	-0.14816	-0.0794	0.01372	0.01512	0.00818
800	0.98055	0.42784	0.17811	0.10073	-0.01064	-0.17173	-0.09736	0.0014	0.01179	0.0108
0	0.1618	0.13149	-0.21103	0.06423	-0.02627	-0.1668	-0.10315	0.00173	0.01269	0.01179
-800	0.74309	0.47354	-0.05428	0.09013	0.00037504	-0.16401	-0.09473	-0.00118	0.00872	0.00587
-1600	2.84974	1.46579	0.7678	0.20383	0.0438	-0.14693	-0.0832	-0.00152	0.02935	0.00128
-2400	6.70474	3.33861	2.1776	0.4381	0.11507	-0.11507	-0.06687	0.00838	0.01844	0.00564
-3200	12.0181	5.83936	4.04534	0.83283	0.21715	-0.0747	-0.04389	0.01217	0.01362	0.00392
-4000	18.9094	8.93265	6.402	1.33435	0.34075	-0.02156	-0.01761	0.01394	0.000101885	0.00534
-4800	27.6749	12.6595	9.48187	1.9936	0.48431	0.03655	0.01567	0.01562	0.00101	0.000861665
-5600	38.1869	17.4382	13.2333	2.7434	0.65477	0.1046	0.05222	0.01896	0.01257	0.00696
-6400	50.5611	22.7696	17.4956	3.59557	0.85396	0.18563	0.0865	0.02918	0.01234	0.01299
-7200	65.0035	28.8367	22.3313	4.57679	1.07522	0.27062	0.1409	0.03728	0.00919	0.00637
-8000	82.0501	36.087	27.7593	5.69016	1.32283	0.37103	0.18257	0.0411	0.01534	0.00605
-8800	101.529	44.2144	33.6936	6.90428	1.58669	0.4805	0.2288	0.04621	0.00328	0.00556
-9600	124.188	53.3022	40.2949	8.21132	1.8684	0.59163	0.28925	0.05122	0.00292	0.0043
-10400	150.347	63.0807	47.4416	9.64601	2.1728	0.70714	0.36191	0.05777	0.00328	0.00338
-11200	179.599	74.0614	55.1599	11.21	2.50259	0.83774	0.43957	0.06906	0.00928	0.00492
-12000	213.646	86.2232	63.6057	12.8792	2.8589	0.97304	0.51236	0.06793	0.00756	0.00824
-12800	252.293	99.6019	72.8258	14.649	3.22709	1.11765	0.57503	0.06933	0.00601	0.01165
-13600	295.929	114.053	82.9737	16.5496	3.61611	1.27946	0.65875	0.07797	0.00843	0.00937
-14400	346.051	130.029	93.5232	18.579	4.03183	1.43755	0.75748	0.08357	0.01918	0.00445
-15200	401.906	147.661	103.517	20.7718	4.47155	1.59824	0.84058	0.09458	0.00534	0.00353
-16000	464.901	166.316	113.777	23.072	4.9237	1.77029	0.93189	0.10283	0.00219	0.00878
-16800	538.803	186.762	124.594	25.4732	5.39579	1.95186	1.03772	0.10587	0.00563	0.00705
-17600	620.108	209.118	135.97	27.9799	5.9033	2.1353	1.14097	0.10562	0.000982967	0.00209
-18400	710.078	233.419	148.04	30.661	6.43097	2.33642	1.25462	0.11338	0.00586	0.01576
-19200	814.352	259.608	161.189	33.5123	6.97178	2.54528	1.3578	0.1242	0.00732	0.00603
-20000	926.359	288.094	174.934	36.4919	7.54092	2.74991	1.4677	0.13071	0.00976	0.00806
-20800	1057.35	318.811	189.531	39.6198	8.14271	2.96538	1.59645	0.13569	0.000675415	0.02013
-21600	1201.93	351.842	204.945	42.886	8.76148	3.19828	1.7091	0.14723	0.01128	0.01356
-22400	1363.71	388.138	221.287	46.2796	9.40423	3.43411	1.82766	0.16859	0.01709	0.01019
-23200	1548.59	426.155	238.834	49.8643	10.0663	3.66921	1.97341	0.17621	0.00522	0.0142
-24000	1753.81	467.505	257.334	53.5893	10.7555	3.91571	2.11138	0.17605	0.000890449	0.01734
-24800	1974.95	512.643	277.039	57.5347	11.4776	4.16616	2.25475	0.17546	0.00222	0.02509
-25600	2213.58	559.515	297.806	61.6624	12.2156	4.42706	2.39375	0.18441	0.00224	0.02511
-26400	2483.96	609.999	319.964	65.938	12.9784	4.69537	2.53109	0.19338	0.00207	0.02031
-27200	2773.86	664.407	343.509	70.3984	13.7673	4.97168	2.68178	0.2017	0.01591	0.01217
-28000	3084.36	721.238	368.488	75.064	14.5915	5.24132	2.83755	0.21215	0.02854	0.01446
-28800	3427.8	778.709	394.77	79.8921	15.4261	5.52717	2.99219	0.21584	0.02292	0.019
-29600	3802.95	840.655	422.462	84.9249	16.3071	5.82503	3.15024	0.22177	0.01326	0.02532
-30400	4204.02	907.42	451.89	90.0975	17.2115	6.12539	3.31858	0.23181	0.01647	0.03876
-31200	4636.71	978.082	482.693	95.4805	18.1325	6.42871	3.48845	0.24469	0.00988	0.03052
-32000	5081.8	1050.42	515.862	101.024	19.0782	6.74271	3.65168	0.25654	0.01826	0.02432
-32800	5565.44	1127.08	550.708	106.82	20.0544	7.05279	3.83763	0.26382	0.02166	0.03158
-33600	6098.57	1209.44	586.956	112.899	21.0593	7.37406	4.01962	0.26889	0.0119	0.03943
-34400	6663.26	1295.44	625.345	119.087	22.0917	7.71159	4.20006	0.26986	0.02207	0.03076
-35200	7276.02	1386.06	666.592	125.459	23.1423	8.05647	4.38106	0.28585	0.0274	0.03387
-36000	7937.52	1482.93	709.314	132.039	24.2285	8.39896	4.56441	0.30106	0.03072	0.03928
-36800	8655.92	1583	754.151	138.846	25.3417	8.75337	4.75725	0.31493	0.03066	0.03669
-37600	9417.7	1686.84	802.008	145.846	26.4838	9.11028	4.95397	0.32554	0.03253	0.03437
-38400	10234.2	1796.14	851.718	153.095	27.669	9.47501	5.15308	0.33268	0.04037	0.03629
-39200	11109.4	1910.23	903.87	160.521	28.8771	9.84981	5.35521	0.34053	0.04581	0.04755
-40000	12054.9	2029.88	958.263	168.122	30.1059	10.2239	5.55409	0.34168	0.04453	0.04728
-40800	13055.8	2155.33	1015.29	175.926	31.3691	10.6047	5.76248	0.35391	0.04582	0.05216
-41600	14111.9	2284.99	1074.47	183.946	32.6566	10.9937	5.97402	0.3672	0.05231	0.05107
-42400	15232.1	2418.25	1137.3	192.129	33.9849	11.3965	6.18748	0.37801	0.05484	0.04834
-43200	16393.8	2557.91	1203.53	200.508	35.3501	11.8006	6.40807	0.39259	0.06107	0.0549
-44000	17614.4	2702.71	1272.08	209.002	36.7362	12.1964	6.62971	0.40126	0.05739	0.07588
-44800	18921.2	2853.17	1343.64	217.777	38.1421	12.6103	6.85667	0.40742	0.04053	0.05518
-45600	20248.4	3006.78	1417.19	226.813	39.559	13.0342	7.08706	0.41302	0.04017	0.04931
-46400	21670.8	3166.8	1494.31	235.873	41.0529	13.4525	7.31316	0.41809	0.0492	0.06572
-47200	23147.3	3334.25	1574.96	245.145	42.5498	13.8762	7.54068	0.43003	0.05663	0.07094
-48000	24707.5	3509.18	1660.74	254.608	44.0703	14.3195	7.77056	0.44399	0.05183	0.07872
-48800	26320.5	3683.5	1748.12	264.19	45.6366	14.7801	8.00692	0.4486	0.05966	0.07946
-49600	27976.9	3864.29	1837.65	273.951	47.2194	15.2191	8.2429	0.46132	0.061	0.07219
-50400	29737.1	4055.6	1932.44	284.049	48.8414	15.6723	8.48237	0.47343	0.05419	0.06367
-51200	31562.4	4249.64	2031.04	294.092	50.4852	16.1394	8.72493	0.48242	0.05679	0.07028
-52000	33451.8	4449.43	2131.9	304.248	52.1446	16.6168	8.97542	0.49399	0.06502	0.08739
-52800	35433.4	4659.14	2236.03	314.566	53.8496	17.081	9.22685	0.5113	0.06738	0.07782
-53600	37478.8	4870.73	2345.25	325.052	55.6026	17.5723	9.47796	0.52405	0.05193	0.06932
-54400	39521.4	5083.15	2457.85	335.648	57.3873	18.0629	9.72178	0.52956	0.06118	0.0674
-55200	41572.5	5304.06	2573.22	346.315	59.1696	18.5377	9.97845	0.54385	0.06892	0.0699
-56000	43750.6	5531.71	2694.15	357.287	60.9786	19.0353	10.2415	0.55676	0.0731	0.07334
-56800	46009.1	5763.67	2818.99	368.273	62.8364	19.5378	10.5056	0.5689	0.07993	0.08581
-57600	48328.5	6002.94	2947.55	379.274	64.7344	20.0465	10.7707	0.57644	0.07577	0.09877
-58400	50634.2	6252.79	3079.14	390.334	66.6466	20.5547	11.0432	0.58241	0.07034	0.09184
-59200	53008.1	6500.4	3216.55	401.574	68.5799	21.0828	11.3135	0.58816	0.0697	0.08148
-60000	55437.9	6754.58	3358.76	412.978	70.5353	21.624	11.5668	0.59451	0.08278	0.07246
-60800	57873.4	7015.94	3502.19	424.296	72.5193	22.1593	11.8472	0.61027	0.08433	0.08529
-61600	60394.1	7280.72	3650.52	435.675	74.5183	22.6905	12.1224	0.62348	0.07744	0.08976
-62400	62985.1	7552.18	3808.13	447.163	76.5544	23.2187	12.3912	0.6303	0.06992	0.08256
-63200	65582.8	7829.34	3967.82	458.797	78.6319	23.7601	12.681	0.63446	0.08068	0.09773
-64000	68106.7	8111.49	4130.91	470.363	80.7205	24.3167	12.9546	0.65017	0.09304	0.09473
-64800	70701.8	8403.12	4299.02	481.952	82.8182	24.8672	13.2283	0.67252	0.09393	0.10586
-65600	73185.8	8698.38	4471.21	493.683	84.9371	25.4219	13.5198	0.67492	0.08596	0.11122
-66400	75809.3	8999.97	4649.51	505.405	87.0751	25.9992	13.8053	0.67629	0.08886	0.11935
-67200	78447.3	9303.87	4835.61	517.188	89.2683	26.5627	14.1056	0.68411	0.09927	0.10554
-68000	81125	9612.52	5024.31	528.915	91.5202	27.1391	14.4088	0.7023	0.08944	0.09771
-68800	83711.1	9923.56	5214.47	540.671	93.7166	27.7257	14.6738	0.7094	0.09681	0.10431
-69600	86344	10242.4	5409.76	552.335	95.9508	28.2977	14.9593	0.71824	0.10562	0.11487
-70400	89056.6	10565.6	5610.91	564.059	98.2322	28.8871	15.2616	0.73492	0.11261	0.11862
-71200	91556.9	10892.1	5814.23	575.819	100.51	29.491	15.5551	0.75275	0.1135	0.12391
-72000	94061.9	11230.6	6024.95	587.686	102.79	30.0857	15.845	0.7509	0.10371	0.12899
-72800	96632.1	11569.7	6242.22	599.42	105.113	30.675	16.1405	0.75523	0.10212	0.13205
-73600	99315	11912.4	6460.6	611.234	107.466	31.2733	16.4476	0.76991	0.10167	0.12912
-74400	101688	12260.5	6682.43	623.17	109.79	31.8903	16.7508	0.77991	0.11103	0.12439
-75200	104147	12607.9	6910.26	634.804	112.16	32.4912	17.0548	0.78839	0.11389	0.12456
-76000	106689	12957.4	7141.57	646.442	114.541	33.0898	17.3587	0.79415	0.11077	0.13059
-76800	109086	13315.5	7375.81	658.161	116.914	33.7049	17.6576	0.81419	0.11909	0.13599
-77600	111445	13680.8	7616.98	669.922	119.335	34.3219	17.9641	0.82759	0.12048	0.1443
-78400	113867	14051.3	7860.18	681.586	121.757	34.9368	18.2738	0.82876	0.11663	0.14338
-79200	116094	14416.8	8105.88	693.271	124.211	35.556	18.5838	0.8443	0.11939	0.13063
-80000	120758	14832.8	8381.65	705.926	126.836	36.2164	18.9306	0.85971	0.12071	0.13202
									--
									--
									--
									--
									--
									--
									--
									--
									--
									--
									--
									--
									--
									--
									--
									--
									--
									--
									--
									--
									--
									--
									--
									--
									--
									--
									--
									--
									--
									--
									--
									--
									--
									--
									--
									--
									--
									--
									--
									--
									--
									--
									--
									--
									--
									--
									--
									--
									--
									--
									--
									--
									--
									--
									--
									--
									--
									--
									--
									--
									--
									--
									--
									--
									--
									--
									--
									--
									--
									--
									--
									--
									--
									--
									--
									--
									--
									--
									--
									--
									--
									--
									--
									--
									--
									--
									--
									--
									--
									--
									--
									--
									--
									--
									--
									--
									--
									--
									--
									--
									--
									--
									--
									--
									--
									--
									--
									--
									--
									--
									--
									--
									--
									--
									--
									--
									--
									--
									--
									--
									--
									--
									--
									--
									--
									--
									--
									--
									--
									--
									--
									--
									--
									--
									--
									--
									--
									--
									--
									--
									--
									--
									--
									--
									--
									--
									--
									--
									--
									--
									--
									--
									--
									--
									--
									--
									--
									--
									--
									--
									--
									--
									--
									--
									--
									--
									--
									--
									--
									--
									--
									--
									--
									--
									--
									--
									--
									--
									--
									--
									--
									--
									--
									--
									--
									--
									--
									--
									--
									--
									--
									--
									--
									--
									--
									--
									--
									--
									--
									--
									--

## Sheet: fig 2b
H	4.6GPa	8.4GPa	12.9GPa	16.2	17.5	18.4	21
80000	0.04692	1.35191	1.53569	17.1324	17.0961	12.1026	9.3952
79200	0.04516	1.32131	1.52768	17.0791	17.2681	12.0825	9.23894
78400	0.0436	1.27103	1.49228	17.1008	17.2797	12.1467	9.09069
77600	0.04079	1.22688	1.47465	17.1202	17.3497	12.0652	9.33267
76800	0.03909	1.18846	1.45355	17.0715	17.4103	12.1452	9.4465
76000	0.03557	1.14627	1.4101	17.1062	17.353	12.2152	9.35709
75200	0.03371	1.10143	1.37377	17.0961	17.3661	12.169	9.30447
74400	0.03291	1.0534	1.34467	17.0461	17.4152	12.0275	9.35914
73600	0.03111	1.00549	1.30777	17.0809	17.3864	12.0789	9.12549
72800	0.02861	0.9702	1.28507	17.0927	17.4124	12.1107	9.22803
72000	0.0267	0.93365	1.26058	17.0984	17.4549	12.1486	9.29903
71200	0.02539	0.88896	1.217	17.1047	17.4577	12.2292	9.31069
70400	0.0242	0.86464	1.19709	17.094	17.3123	12.2498	9.26059
69600	0.02282	0.83207	1.16013	17.0932	17.2825	12.2039	9.38983
68800	0.02189	0.79398	1.12076	17.0936	17.3237	12.1506	9.30455
68000	0.02219	0.75911	1.10946	17.0737	17.3769	12.2587	9.23966
67200	0.01977	0.7348	1.08807	17.1037	17.455	12.2536	9.32164
66400	0.01866	0.70232	1.05767	17.0889	17.4323	12.1463	9.2701
65600	0.01816	0.66504	1.01518	17.0389	17.335	12.2539	9.37062
64800	0.01616	0.63672	1.00244	17.1052	17.44	12.3032	9.342
64000	0.01612	0.60326	0.98107	17.0941	17.3916	12.1545	9.30948
63200	0.01552	0.57645	0.94661	17.0575	17.3086	12.2348	9.37165
62400	0.01369	0.55832	0.932	17.0245	17.2281	12.2698	9.29384
61600	0.01282	0.53075	0.91953	17.0871	17.3346	12.3321	9.3486
60800	0.01163	0.50628	0.89201	17.0861	17.3811	12.2365	9.54274
60000	0.01095	0.48167	0.85112	17.082	17.3411	12.2801	9.56101
59200	0.01068	0.46265	0.83651	17.1394	17.4288	12.2568	9.58244
58400	0.00908	0.44681	0.82221	17.1142	17.315	12.22	9.56744
57600	0.0076	0.42035	0.80519	17.0647	17.2412	12.2546	9.4221
56800	0.00624	0.39823	0.7906	17.0234	17.3249	12.3318	9.33646
56000	0.00623	0.38016	0.75861	17.0419	17.3574	12.3801	9.49643
55200	0.0059	0.36233	0.72684	17.0564	17.3683	12.3485	9.45438
54400	0.0053	0.34762	0.70094	17.0598	17.3102	12.3452	9.32506
53600	0.00528	0.33714	0.70486	17.0588	17.2312	12.371	9.27344
52800	0.00429	0.32248	0.68677	17.1057	17.3045	12.346	9.31431
52000	0.00393	0.30606	0.65889	17.0978	17.3339	12.3865	9.3795
51200	0.00381	0.28697	0.6339	17.0545	17.3785	12.352	9.53872
50400	0.00383	0.26435	0.6107	17.1221	17.379	12.2117	9.46956
49600	0.00348	0.25073	0.59633	17.095	17.3907	12.2945	9.16369
48800	0.00299	0.24427	0.58787	17.0709	17.3473	12.308	9.35051
48000	0.00235	0.23311	0.57263	17.0983	17.2764	12.4963	9.2554
47200	0.00242	0.22172	0.54203	17.1171	17.3754	12.488	9.39067
46400	0.00208	0.20755	0.53134	17.1284	17.3542	12.3731	9.32157
45600	0.00161	0.19713	0.51806	17.1418	17.2423	12.411	9.20579
44800	0.00149	0.18086	0.50045	17.1794	17.4317	12.3433	9.41858
44000	0.0016	0.17149	0.47732	17.1773	17.3806	12.4019	9.55521
43200	0.00149	0.16645	0.4678	17.1614	17.2852	12.4184	9.42747
42400	0.000461393	0.15882	0.46743	17.1371	17.2477	12.4539	9.34284
41600	0.0005162	0.14987	0.44452	17.0559	17.2929	12.4446	9.30284
40800	0.000552213	0.14176	0.42865	17.027	17.2642	12.3688	9.55199
40000	0.000527391	0.13367	0.41606	17.0245	17.2665	12.4017	9.48035
39200	-0.000140405	0.1278	0.39799	17.047	17.3578	12.4641	9.28871
38400	0.000108295	0.11779	0.38553	17.1411	17.3181	12.5257	9.34803
37600	0.000299769	0.1092	0.37393	17.1574	17.2408	12.4861	9.47942
36800	0.000242111	0.10597	0.36467	17.1153	17.2284	12.517	9.5808
36000	0.000584995	0.10086	0.35045	17.0336	17.2728	12.3624	9.59008
35200	0.000537926	0.09483	0.3441	17.0079	17.2502	12.3957	9.44728
34400	0.000291082	0.08805	0.34725	17.0123	17.2931	12.463	9.36235
33600	2.99889e-05	0.08323	0.32978	17.0378	17.3526	12.4715	9.36651
32800	0.000185214	0.07802	0.3085	17.0838	17.3463	12.4982	9.36604
32000	0.000500376	0.07666	0.30227	17.0714	17.2422	12.3968	9.21449
31200	0.000194591	0.07258	0.3	17.0669	17.1739	12.3363	9.22497
30400	0.000573731	0.06863	0.28525	17.1043	17.1165	12.4446	9.35336
29600	0.000504452	0.06178	0.27485	17.0353	17.2328	12.4982	9.41845
28800	0.000432111	0.05652	0.26275	16.9625	17.2489	12.493	9.44251
28000	0.000560035	0.05385	0.23954	16.9271	17.1783	12.463	9.32115
27200	0.000368327	0.05105	0.23287	16.9943	17.1795	12.3694	9.36576
26400	0.00023387	0.0475	0.22784	16.9546	17.1064	12.4623	9.36563
25600	0.00029945	0.04386	0.2213	16.9504	17.1147	12.5294	9.40871
24800	0.000398487	0.04282	0.20527	16.9774	17.3254	12.4639	9.33138
24000	0.000107241	0.04341	0.20271	16.9961	17.3262	12.4754	9.29436
23200	0.000243481	0.03873	0.1906	16.9376	17.2554	12.5841	9.17754
22400	0.000169066	0.03422	0.15112	16.9116	17.1751	12.5441	9.26865
21600	2.28484e-05	0.03452	0.16892	16.9566	17.2323	12.4283	9.23805
20800	0.000149726	0.03431	0.17244	16.9562	17.2296	12.3849	9.26914
20000	-0.000217887	0.02919	0.16614	16.962	17.2043	12.4765	9.26007
19200	-0.000362666	0.02535	0.15875	16.9605	17.1398	12.4086	9.33234
18400	-0.000190192	0.02419	0.14618	16.9074	17.1564	12.4978	9.40293
17600	-0.000286734	0.02265	0.13017	16.8876	17.1523	12.4956	9.29493
16800	-0.000283427	0.0208	0.11475	16.8492	17.1104	12.4462	9.1786
16000	3.40517e-05	0.0203	0.11986	16.8034	17.0868	12.4024	9.12122
15200	8.98377e-05	0.01881	0.11994	16.8476	17.1271	12.3701	9.1855
14400	3.16514e-05	0.01911	0.11588	16.8363	17.149	12.4988	9.18179
13600	0.000240441	0.01837	0.10764	16.8372	17.1228	12.5488	9.10721
12800	0.000255314	0.01684	0.10297	16.8408	17.1391	12.5206	9.18711
12000	8.64406e-05	0.01481	0.09861	16.7718	17.0158	12.4547	9.21296
11200	6.64305e-05	0.01337	0.09142	16.7291	16.9959	12.4174	8.99432
10400	4.98611e-05	0.01306	0.07277	16.7171	17.0796	12.2752	9.01984
9600	-3.51207e-06	0.01241	0.07791	16.7295	17.0627	12.3784	9.07569
8800	4.01442e-05	0.00962	0.0811	16.6906	17.1136	12.429	8.9961
8000	3.84634e-05	0.00724	0.06729	16.6532	17.0507	12.3978	8.96193
7200	8.97418e-06	0.00657	0.05531	16.6125	16.918	12.3415	8.88859
6400	9.046e-06	0.00595	0.05435	16.5888	17.0235	12.3524	8.86746
5600	2.30452e-06	0.00375	0.04103	16.4757	16.956	12.3489	8.8161
4800	-2.41955e-06	0.00427	0.01967	16.3652	16.899	12.2316	8.76116
4000	-8.04533e-06	0.00414	0.01548	16.3201	16.8127	12.3707	8.75108
3200	-4.56606e-06	0.00107	0.01848	16.3295	16.8091	12.5048	8.25938
2400	-5.36909e-06	0.000617979	0.01952	16.2513	16.808	11.9947	8.42508
1600	6.31127e-08	0.000486612	0.00701	16.1418	16.7806	12.0646	8.51685
800	9.30423e-07	-0.000718305	-0.0057	15.9767	16.7043	11.6636	8.25702
0	8.72136e-08	-0.00403	-0.00654	15.4155	15.1634	9.9333	8.10519
-800	-1.21833e-07	-0.00278	-0.0152	7.99798	10.4104	4.89862	7.19182
-1600	3.06206e-07	-0.00356	-0.01988	-1.41938	1.68435	-2.99573	3.41165
-2400	3.68251e-06	-0.0042	-0.02938	-9.57813	-6.5159	-2.03039	-3.37889
-3200	5.11446e-06	-0.00575	-0.03766	-13.8222	-12.3515	-9.92537	-4.04874
-4000	-3.20075e-06	-0.00601	-0.0255	-15.7814	-15.5285	-12.1842	-5.78422
-4800	-3.4928e-07	-0.0078	-0.02783	-16.3046	-16.5271	-12.3537	-8.26829
-5600	9.87847e-06	-0.00963	-0.03941	-16.5363	-16.7632	-12.4592	-6.40651
-6400	5.29215e-06	-0.01062	-0.05728	-16.5411	-16.81	-12.5426	-8.32531
-7200	-1.9877e-06	-0.01091	-0.05692	-16.5488	-16.8432	-12.2728	-8.74467
-8000	-3.7901e-06	-0.01318	-0.06727	-16.5952	-16.959	-12.2831	-8.92118
-8800	-1.91671e-05	-0.01334	-0.07544	-16.6414	-17.0245	-12.3583	-9.20251
-9600	-3.29503e-06	-0.01211	-0.08171	-16.6732	-17.1029	-12.394	-9.06716
-10400	-7.00031e-06	-0.01398	-0.0803	-16.6657	-17.0513	-12.3931	-9.08072
-11200	-9.89592e-06	-0.01829	-0.0817	-16.6032	-16.9797	-12.4694	-9.18599
-12000	4.10285e-06	-0.01947	-0.09295	-16.7587	-17.1108	-12.4829	-9.2815
-12800	-3.58576e-05	-0.01864	-0.09485	-16.7902	-17.0822	-12.4979	-9.22221
-13600	-2.57509e-05	-0.019	-0.09211	-16.7411	-17.0337	-12.4969	-8.99328
-14400	-1.15471e-05	-0.02134	-0.10415	-16.8007	-17.0121	-12.4897	-9.15479
-15200	-2.40074e-05	-0.02322	-0.12534	-16.8059	-17.0646	-12.4094	-9.30647
-16000	2.30972e-05	-0.02327	-0.12797	-16.8124	-17.1384	-12.4823	-9.30603
-16800	2.18552e-05	-0.02315	-0.12595	-16.8474	-17.1354	-12.5088	-9.28059
-17600	-5.29383e-05	-0.02598	-0.13035	-16.8395	-17.1467	-12.4731	-9.25564
-18400	1.32695e-05	-0.02712	-0.1494	-16.9067	-17.1023	-12.4545	-9.20838
-19200	8.60733e-05	-0.02791	-0.15627	-16.9796	-17.1478	-12.4493	-9.20964
-20000	-1.38237e-05	-0.03336	-0.15413	-16.9306	-17.3064	-12.4184	-9.10985
-20800	-4.83235e-06	-0.03775	-0.16611	-16.93	-17.27	-12.4267	-9.25582
-21600	-0.000114437	-0.0404	-0.17352	-16.9118	-17.1744	-12.4619	-9.20123
-22400	-7.04891e-05	-0.04302	-0.19341	-16.8383	-17.1269	-12.4571	-9.24712
-23200	-9.03861e-05	-0.04739	-0.21474	-16.9712	-17.1097	-12.6376	-9.29503
-24000	-6.63305e-05	-0.05049	-0.21624	-16.984	-17.1967	-12.5836	-9.23646
-24800	0.000128518	-0.05296	-0.21258	-16.9715	-17.2742	-12.5044	-9.14081
-25600	1.91115e-05	-0.05559	-0.21992	-17.0624	-17.2094	-12.5119	-9.22237
-26400	-0.000242423	-0.05662	-0.24608	-17.0367	-17.1385	-12.516	-9.34441
-27200	-0.000127604	-0.05923	-0.23549	-17.0248	-17.2814	-12.3941	-9.4158
-28000	-0.00022527	-0.06008	-0.23483	-16.9775	-17.3198	-12.4683	-9.42379
-28800	-0.000475899	-0.06283	-0.25187	-16.9173	-17.2985	-12.4602	-9.40406
-29600	-0.00011163	-0.06738	-0.26883	-16.9655	-17.2399	-12.486	-9.44574
-30400	-3.80998e-05	-0.0709	-0.29231	-16.9961	-17.2206	-12.5519	-9.50308
-31200	-0.000325969	-0.0758	-0.3094	-17.0116	-17.292	-12.5922	-9.34056
-32000	-0.000106901	-0.08227	-0.29183	-17.0767	-17.269	-12.4775	-9.29557
-32800	0.000113182	-0.08892	-0.30646	-17.0517	-17.2231	-12.4167	-9.27445
-33600	-0.000118362	-0.09512	-0.32167	-17.0244	-17.2047	-12.4278	-9.12264
-34400	1.57256e-05	-0.09935	-0.33236	-17.1038	-17.1297	-12.4562	-9.49129
-35200	2.77853e-05	-0.10154	-0.34693	-17.0456	-17.1747	-12.4631	-9.47234
-36000	-0.000315731	-0.10655	-0.35399	-17.0074	-17.3857	-12.4959	-9.09268
-36800	-0.000638419	-0.11066	-0.36826	-17.013	-17.3275	-12.4494	-9.22163
-37600	-0.000493076	-0.11757	-0.40213	-17.133	-17.2804	-12.3685	-9.31847
-38400	-0.000214373	-0.12639	-0.40823	-17.0993	-17.3133	-12.502	-9.25816
-39200	-0.00102	-0.13488	-0.41047	-17.0568	-17.3272	-12.5712	-9.39866
-40000	-0.00109	-0.14307	-0.4103	-17.1123	-17.3644	-12.5079	-9.50098
-40800	-0.000734077	-0.15385	-0.4333	-17.0833	-17.3368	-12.4319	-9.49522
-41600	-0.000794535	-0.16469	-0.45144	-17.0576	-17.2814	-12.2939	-9.41069
-42400	-0.000950784	-0.17247	-0.46303	-17.0591	-17.3848	-12.3204	-9.38293
-43200	-0.000660838	-0.17847	-0.46103	-17.0973	-17.3231	-12.443	-9.41581
-44000	-0.000369659	-0.18727	-0.48077	-17.1016	-17.2621	-12.4636	-9.30277
-44800	-0.000767201	-0.19338	-0.5107	-17.0988	-17.281	-12.3825	-9.32196
-45600	-0.000944081	-0.20279	-0.5436	-17.0914	-17.3467	-12.3364	-9.43194
-46400	-0.00105	-0.21783	-0.55474	-17.0959	-17.3962	-12.4217	-9.54886
-47200	-0.00161	-0.22972	-0.56663	-17.1145	-17.3817	-12.37	-9.55977
-48000	-0.00224	-0.24249	-0.57771	-17.1162	-17.3332	-12.3118	-9.64985
-48800	-0.000947735	-0.25511	-0.58719	-17.0377	-17.3452	-12.3104	-9.47196
-49600	-0.00197	-0.26787	-0.59841	-17.0864	-17.3337	-12.4199	-9.36886
-50400	-0.0031	-0.28248	-0.61911	-17.1076	-17.2967	-12.3433	-9.38248
-51200	-0.00301	-0.29803	-0.6498	-17.0706	-17.3576	-12.2409	-9.27502
-52000	-0.00359	-0.31512	-0.66849	-17.0432	-17.316	-12.2004	-9.39609
-52800	-0.00424	-0.32736	-0.68338	-17.0613	-17.2644	-12.2423	-9.30142
-53600	-0.00531	-0.33487	-0.69761	-17.0577	-17.3798	-12.1453	-9.44008
-54400	-0.00534	-0.35017	-0.71826	-17.0623	-17.3946	-12.2335	-9.44676
-55200	-0.00395	-0.37718	-0.72699	-17.1398	-17.3514	-12.369	-9.38303
-56000	-0.00338	-0.39293	-0.74761	-17.1854	-17.2706	-12.3052	-9.42536
-56800	-0.0047	-0.40065	-0.77926	-17.2013	-17.2102	-12.178	-9.40088
-57600	-0.00489	-0.41871	-0.77818	-17.1611	-17.2093	-12.2926	-9.44501
-58400	-0.00652	-0.443	-0.80389	-17.0793	-17.27	-12.1532	-9.50052
-59200	-0.00803	-0.47288	-0.83972	-17.0099	-17.4008	-12.2176	-9.30871
-60000	-0.00764	-0.4963	-0.86483	-17.0908	-17.3938	-12.2875	-9.31648
-60800	-0.00872	-0.5148	-0.88835	-17.0742	-17.3547	-12.2963	-9.2566
-61600	-0.01133	-0.53214	-0.91077	-17.0456	-17.3362	-12.2629	-9.27532
-62400	-0.01142	-0.55782	-0.93251	-17.1158	-17.4394	-12.1939	-9.29614
-63200	-0.01167	-0.58712	-0.95533	-17.0723	-17.3861	-12.2475	-9.45231
-64000	-0.01263	-0.62105	-0.97804	-17.0772	-17.3311	-12.2598	-9.3606
-64800	-0.01268	-0.65574	-1.00785	-17.1462	-17.3614	-12.2617	-9.28468
-65600	-0.01527	-0.67964	-1.0385	-17.1391	-17.3265	-12.2967	-9.34423
-66400	-0.01679	-0.70057	-1.05801	-17.1497	-17.3458	-12.2919	-9.26131
-67200	-0.01866	-0.73554	-1.0917	-17.1315	-17.4553	-12.2147	-9.34519
-68000	-0.01863	-0.76344	-1.12299	-17.079	-17.4683	-12.2047	-9.55163
-68800	-0.01969	-0.78821	-1.15147	-17.064	-17.3385	-12.1812	-9.2733
-69600	-0.02076	-0.8238	-1.18301	-17.1033	-17.4103	-12.1031	-9.29682
-70400	-0.02198	-0.86022	-1.20531	-17.14	-17.4793	-12.2095	-9.40085
-71200	-0.02676	-0.89732	-1.21457	-17.0779	-17.382	-12.0879	-9.47445
-72000	-0.02937	-0.93636	-1.23197	-17.0618	-17.4389	-12.1025	-9.47647
-72800	-0.03108	-0.98455	-1.2684	-17.108	-17.5217	-12.0963	-9.18395
-73600	-0.03129	-1.02994	-1.32282	-17.1292	-17.4734	-12.0076	-9.37472
-74400	-0.03377	-1.0619	-1.34526	-17.0807	-17.3751	-12.1149	-9.43351
-75200	-0.03492	-1.10488	-1.37707	-17.0659	-17.2975	-12.2524	-9.34472
-76000	-0.03687	-1.1545	-1.41497	-17.0815	-17.3331	-12.1981	-9.45021
-76800	-0.03937	-1.20051	-1.44394	-17.1094	-17.2821	-12.0871	-9.20091
-77600	-0.03957	-1.24284	-1.46896	-17.1175	-17.3382	-12.0777	-9.24768
-78400	-0.0407	-1.28704	-1.49125	-17.0834	-17.3634	-12.2203	-9.42295
-79200	-0.04374	-1.33364	-1.50799	-17.0958	-17.4434	-12.1357	-9.5394
-80000	-0.01577	-1.39428	-1.56419	-17.0817	-17.3899	-12.1395	-9.2255
				-17.1324	-17.0649	-12.1026	-9.3952
				-17.0791	-17.2681	-12.0825	-9.23894
				-17.1008	-17.2797	-12.1467	-9.09069
				-17.1202	-17.3497	-12.0652	-9.33267
				-17.0715	-17.4103	-12.1452	-9.4465
				-17.1062	-17.353	-12.2152	-9.35709
				-17.0961	-17.3661	-12.169	-9.30447
				-17.0461	-17.4152	-12.0275	-9.35914
				-17.0809	-17.3864	-12.0789	-9.12549
				-17.0927	-17.4124	-12.1107	-9.22803
				-17.0984	-17.4549	-12.1486	-9.29903
				-17.1047	-17.4577	-12.2292	-9.31069
				-17.094	-17.3123	-12.2498	-9.26059
				-17.0932	-17.2825	-12.2039	-9.38983
				-17.0936	-17.3237	-12.1506	-9.30455
				-17.0737	-17.3769	-12.2587	-9.23966
				-17.1037	-17.455	-12.2536	-9.32164
				-17.0889	-17.4323	-12.1463	-9.2701
				-17.0389	-17.335	-12.2539	-9.37062
				-17.1052	-17.44	-12.3032	-9.342
				-17.0941	-17.3916	-12.1545	-9.30948
				-17.0575	-17.3086	-12.2348	-9.37165
				-17.0245	-17.2281	-12.2698	-9.29384
				-17.0871	-17.3346	-12.3321	-9.3486
				-17.0861	-17.3811	-12.2365	-9.54274
				-17.082	-17.3411	-12.2801	-9.56101
				-17.1394	-17.4288	-12.2568	-9.58244
				-17.1142	-17.315	-12.22	-9.56744
				-17.0647	-17.2412	-12.2546	-9.4221
				-17.0234	-17.3249	-12.3318	-9.33646
				-17.0419	-17.3574	-12.3801	-9.49643
				-17.0564	-17.3683	-12.3485	-9.45438
				-17.0598	-17.3102	-12.3452	-9.32506
				-17.0588	-17.2312	-12.371	-9.27344
				-17.1057	-17.3045	-12.346	-9.31431
				-17.0978	-17.3339	-12.3865	-9.3795
				-17.0545	-17.3785	-12.352	-9.53872
				-17.1221	-17.379	-12.2117	-9.46956
				-17.095	-17.3907	-12.2945	-9.16369
				-17.0709	-17.3473	-12.308	-9.35051
				-17.0983	-17.2764	-12.4963	-9.2554
				-17.1171	-17.3754	-12.488	-9.39067
				-17.1284	-17.3542	-12.3731	-9.32157
				-17.1418	-17.2423	-12.411	-9.20579
				-17.1794	-17.4317	-12.3433	-9.41858
				-17.1773	-17.3806	-12.4019	-9.55521
				-17.1614	-17.2852	-12.4184	-9.42747
				-17.1371	-17.2477	-12.4539	-9.34284
				-17.0559	-17.2929	-12.4446	-9.30284
				-17.027	-17.2642	-12.3688	-9.55199
				-17.0245	-17.2665	-12.4017	-9.48035
				-17.047	-17.3578	-12.4641	-9.28871
				-17.1411	-17.3181	-12.5257	-9.34803
				-17.1574	-17.2408	-12.4861	-9.47942
				-17.1153	-17.2284	-12.517	-9.5808
				-17.0336	-17.2728	-12.3624	-9.59008
				-17.0079	-17.2502	-12.3957	-9.44728
				-17.0123	-17.2931	-12.463	-9.36235
				-17.0378	-17.3526	-12.4715	-9.36651
				-17.0838	-17.3463	-12.4982	-9.36604
				-17.0714	-17.2422	-12.3968	-9.21449
				-17.0669	-17.1739	-12.3363	-9.22497
				-17.1043	-17.1165	-12.4446	-9.35336
				-17.0353	-17.2328	-12.4982	-9.41845
				-16.9625	-17.2489	-12.493	-9.44251
				-16.9271	-17.1783	-12.463	-9.32115
				-16.9943	-17.1795	-12.3694	-9.36576
				-16.9546	-17.1064	-12.4623	-9.36563
				-16.9504	-17.1147	-12.5294	-9.40871
				-16.9774	-17.3254	-12.4639	-9.33138
				-16.9961	-17.3262	-12.4754	-9.29436
				-16.9376	-17.2554	-12.5841	-9.17754
				-16.9116	-17.1751	-12.5441	-9.26865
				-16.9566	-17.2323	-12.4283	-9.23805
				-16.9562	-17.2296	-12.3849	-9.26914
				-16.962	-17.2043	-12.4765	-9.26007
				-16.9605	-17.1398	-12.4086	-9.33234
				-16.9074	-17.1564	-12.4978	-9.40293
				-16.8876	-17.1523	-12.4956	-9.29493
				-16.8492	-17.1104	-12.4462	-9.1786
				-16.8034	-17.0868	-12.4024	-9.12122
				-16.8476	-17.1271	-12.3701	-9.1855
				-16.8363	-17.149	-12.4988	-9.18179
				-16.8372	-17.1228	-12.5488	-9.10721
				-16.8408	-17.1391	-12.5206	-9.18711
				-16.7718	-17.0158	-12.4547	-9.21296
				-16.7291	-16.9959	-12.4174	-8.99432
				-16.7171	-17.0796	-12.2752	-9.01984
				-16.7295	-17.0627	-12.3784	-9.07569
				-16.6906	-17.1136	-12.429	-8.9961
				-16.6532	-17.0507	-12.3978	-8.96193
				-16.6125	-16.918	-12.3415	-8.88859
				-16.5888	-17.0235	-12.3524	-8.86746
				-16.4757	-16.956	-12.3489	-8.8161
				-16.3652	-16.899	-12.2316	-8.76116
				-16.3201	-16.8127	-12.3707	-8.75108
				-16.3295	-16.8091	-12.5048	-8.25938
				-16.2513	-16.808	-11.9947	-8.42508
				-16.1418	-16.7806	-12.0646	-8.51685
				-15.9767	-16.7043	-11.6636	-8.25702
				-15.4155	-15.1634	-9.9333	-8.10519
				-7.99798	-10.4104	-4.89862	-7.19182
				1.41938	-1.68435	2.99573	-3.41165
				9.57813	6.5159	2.03039	3.37889
				13.8222	12.3515	9.92537	4.04874
				15.7814	15.5285	12.1842	5.78422
				16.3046	16.5271	12.3537	8.26829
				16.5363	16.7632	12.4592	6.40651
				16.5411	16.81	12.5426	8.32531
				16.5488	16.8432	12.2728	8.74467
				16.5952	16.959	12.2831	8.92118
				16.6414	17.0245	12.3583	9.20251
				16.6732	17.1029	12.394	9.06716
				16.6657	17.0513	12.3931	9.08072
				16.6032	16.9797	12.4694	9.18599
				16.7587	17.1108	12.4829	9.2815
				16.7902	17.0822	12.4979	9.22221
				16.7411	17.0337	12.4969	8.99328
				16.8007	17.0121	12.4897	9.15479
				16.8059	17.0646	12.4094	9.30647
				16.8124	17.1384	12.4823	9.30603
				16.8474	17.1354	12.5088	9.28059
				16.8395	17.1467	12.4731	9.25564
				16.9067	17.1023	12.4545	9.20838
				16.9796	17.1478	12.4493	9.20964
				16.9306	17.3064	12.4184	9.10985
				16.93	17.27	12.4267	9.25582
				16.9118	17.1744	12.4619	9.20123
				16.8383	17.1269	12.4571	9.24712
				16.9712	17.1097	12.6376	9.29503
				16.984	17.1967	12.5836	9.23646
				16.9715	17.2742	12.5044	9.14081
				17.0624	17.2094	12.5119	9.22237
				17.0367	17.1385	12.516	9.34441
				17.0248	17.2814	12.3941	9.4158
				16.9775	17.3198	12.4683	9.42379
				16.9173	17.2985	12.4602	9.40406
				16.9655	17.2399	12.486	9.44574
				16.9961	17.2206	12.5519	9.50308
				17.0116	17.292	12.5922	9.34056
				17.0767	17.269	12.4775	9.29557
				17.0517	17.2231	12.4167	9.27445
				17.0244	17.2047	12.4278	9.12264
				17.1038	17.1297	12.4562	9.49129
				17.0456	17.1747	12.4631	9.47234
				17.0074	17.3857	12.4959	9.09268
				17.013	17.3275	12.4494	9.22163
				17.133	17.2804	12.3685	9.31847
				17.0993	17.3133	12.502	9.25816
				17.0568	17.3272	12.5712	9.39866
				17.1123	17.3644	12.5079	9.50098
				17.0833	17.3368	12.4319	9.49522
				17.0576	17.2814	12.2939	9.41069
				17.0591	17.3848	12.3204	9.38293
				17.0973	17.3231	12.443	9.41581
				17.1016	17.2621	12.4636	9.30277
				17.0988	17.281	12.3825	9.32196
				17.0914	17.3467	12.3364	9.43194
				17.0959	17.3962	12.4217	9.54886
				17.1145	17.3817	12.37	9.55977
				17.1162	17.3332	12.3118	9.64985
				17.0377	17.3452	12.3104	9.47196
				17.0864	17.3337	12.4199	9.36886
				17.1076	17.2967	12.3433	9.38248
				17.0706	17.3576	12.2409	9.27502
				17.0432	17.316	12.2004	9.39609
				17.0613	17.2644	12.2423	9.30142
				17.0577	17.3798	12.1453	9.44008
				17.0623	17.3946	12.2335	9.44676
				17.1398	17.3514	12.369	9.38303
				17.1854	17.2706	12.3052	9.42536
				17.2013	17.2102	12.178	9.40088
				17.1611	17.2093	12.2926	9.44501
				17.0793	17.27	12.1532	9.50052
				17.0099	17.4008	12.2176	9.30871
				17.0908	17.3938	12.2875	9.31648
				17.0742	17.3547	12.2963	9.2566
				17.0456	17.3362	12.2629	9.27532
				17.1158	17.4394	12.1939	9.29614
				17.0723	17.3861	12.2475	9.45231
				17.0772	17.3311	12.2598	9.3606
				17.1462	17.3614	12.2617	9.28468
				17.1391	17.3265	12.2967	9.34423
				17.1497	17.3458	12.2919	9.26131
				17.1315	17.4553	12.2147	9.34519
				17.079	17.4683	12.2047	9.55163
				17.064	17.3385	12.1812	9.2733
				17.1033	17.4103	12.1031	9.29682
				17.14	17.4793	12.2095	9.40085
				17.0779	17.382	12.0879	9.47445
				17.0618	17.4389	12.1025	9.47647
				17.108	17.5217	12.0963	9.18395
				17.1292	17.4734	12.0076	9.37472
				17.0807	17.3751	12.1149	9.43351
				17.0659	17.2975	12.2524	9.34472
				17.0815	17.3331	12.1981	9.45021
				17.1094	17.2821	12.0871	9.20091
				17.1175	17.3382	12.0777	9.24768
				17.0834	17.3634	12.2203	9.42295
				17.0958	17.4434	12.1357	9.5394
				17.0817	17.3899	12.1395	9.2255

## Sheet: fig 2c
H	0GPa		H	0.5GPa	1.9GPa	3.8GPa	7.9GPa		H	6.7GPa
30000	1.6024		30000	1.67386	1.79852	1.49417	1.38787		30000	1.44117
27000	1.59991		27000	1.6303	1.81053	1.44933	1.3454		27000	1.51805
24000	1.60244		24000	1.62129	1.79551	1.39976	1.32804		24000	1.47078
21000	1.60206		21000	1.58375	1.81654	1.35846	1.37041		21000	1.43234
18000	1.60022		18000	1.60327	1.81954	1.34194	1.35703		18000	1.47918
15000	1.60173		15000	1.61829	1.79551	1.28648	1.31263		15000	1.43454
12000	1.60211		12000	1.63932	1.7895	1.28058	1.33003		12000	1.55487
9000	1.60102		9000	1.6273	1.74945	1.20977	1.28177		9000	1.49114
6000	1.59963		6000	1.64082	1.84302	1.20859	1.31046		6000	1.58903
5000	1.59782		5000	1.6303	1.8898	1.26288	1.29549		5000	1.50601
4500	1.59324		4500	1.60928	1.86847	1.19561	1.21334		4500	1.55576
4000	1.59283		4000	1.58375	1.8776	1.18971	1.25388		4000	1.55039
3500	1.58928		3500	1.6273	1.84507	1.25509	1.30977		3500	1.56874
3000	1.5966		3000	1.63481	1.87962	1.13435	1.26336		3000	1.63257
2500	1.59497		2500	1.64082	1.87962	1.21513	1.22276		2500	1.56548
2000	1.59157		2000	1.6243	1.83156	1.1724	1.15902		2000	1.43461
1500	1.59405		1500	1.63481	1.87211	1.10213	1.14881		1500	1.48213
1250	1.59232		1250	1.5447	1.88112	1.01575	1.08234		1000	1.47354
1000	1.58352		1000	1.58483	1.81053	1.01053	1.1251		500	1.23159
750	1.58633		750	1.56502	1.87211	0.93106	0.92142		0	0.26763
500	1.57588		500	1.42317	1.74503	0.75086	1.01409		-500	-1.18196
250	1.53936		250	0.77471	1.0727	0.18885	0.51512		-1000	-1.41015
0	-0.12679		0	-0.02246	0.42306	-0.01709	0.03855		-1500	-1.45362
-250	-1.5341		-250	-0.5648	-0.79609	0.01483	-0.14954		-2000	-1.65637
-500	-1.56421		-500	-1.39751	-1.76814	-0.74558	-0.91232		-2500	-1.47138
-750	-1.57482		-750	-1.57473	-1.88262	-0.97615	-1.07266		-3000	-1.55595
-1000	-1.57963		-1000	-1.60477	-1.84357	-1.07379	-1.12634		-3500	-1.58355
-1250	-1.58162		-1250	-1.54319	-1.87962	-1.02888	-1.07763		-4000	-1.65408
-1500	-1.58502		-1500	-1.6273	-1.87511	-1.18466	-1.22222		-4500	-1.53708
-2000	-1.5814		-2000	-1.6273	-1.9487	-1.33679	-1.1575		-5000	-1.59256
-2500	-1.57955		-2500	-1.61078	-1.88412	-1.24239	-1.20762		-6000	-1.54126
-3000	-1.57096		-3000	-1.69489	-1.80149	-1.23767	-1.35978		-9000	-1.52849
-3500	-1.5768		-3500	-1.64833	-1.9425	-1.31791	-1.2043		-12000	-1.51388
-4000	-1.58367		-4000	-1.65433	-1.92328	-1.28959	-1.36535		-15000	-1.55511
-4500	-1.58566		-4500	-1.6288	-1.92512	-1.34859	-1.30298		-18000	-1.46369
-5000	-1.58798		-5000	-1.66485	-1.89914	-1.28772	-1.38767		-21000	-1.46792
-6000	-1.58689		-6000	-1.66785	-1.90665	-1.31901	-1.4624		-24000	-1.52313
-9000	-1.58619		-9000	-1.69338	-1.91566	-1.36978	-1.52703		-27000	-1.58149
-12000	-1.58596		-12000	-1.67386	-1.89519	-1.39137	-1.50497		-30000	-1.5905
-15000	-1.58746		-15000	-1.69489	-1.91531	-1.41038	-1.57327		-30000	-1.50811
-18000	-1.58958		-18000	-1.69789	-1.87211	-1.4666	-1.53967		-27000	-1.51805
-21000	-1.59062		-21000	-1.67536	-1.81854	-1.46778	-1.49132		-24000	-1.52099
-24000	-1.59336		-24000	-1.68437	-1.88412	-1.5669	-1.55936		-21000	-1.53257
-27000	-1.59396		-27000	-1.67386	-1.89313	-1.50707	-1.55496		-18000	-1.51326
-30000	-1.59562		-30000	-1.67836	-1.90665	-1.5551	-1.57624		-15000	-1.46821
--			-30000	-1.60177	-1.82255	-1.51026	-1.51484		-12000	-1.55487
--			-27000	-1.60928	-1.81504	-1.52088	-1.53104		-9000	-1.49114
--			-24000	-1.60327	-1.83006	-1.49987	-1.50018		-6000	-1.58903
--			-21000	-1.61528	-1.88563	-1.49492	-1.40843		-5000	-1.52227
--			-18000	-1.63781	-1.83756	-1.51262	-1.48329		-4500	-1.58922
--			-15000	-1.63932	-1.82855	-1.42648	-1.4582		-4000	-1.55039
--			-12000	-1.64532	-1.80753	-1.4253	-1.43311		-3500	-1.60209
--			-9000	-1.64082	-1.83156	-1.44253	-1.41189		-3000	-1.58278
--			-6000	-1.66785	-1.81654	-1.35583	-1.30161		-2500	-1.54931
--			-5000	-1.57473	-1.81203	-1.31673	-1.20883		-2000	-1.48494
--			-4500	-1.59426	-1.87211	-1.29785	-1.229		-1500	-1.48213
--			-4000	-1.64232	-1.91717	-1.28084	-1.3277		-1000	-1.47354
--			-3500	-1.52818	-1.85409	-1.26717	-1.15091		-500	-1.2146
--			-3000	-1.56122	-1.83006	-1.21145	-1.18866		0	-0.20018
--			-2500	-1.66935	-1.90215	-1.2544	-1.17987		500	1.16568
			-2000	-1.58975	-1.83756	-1.08917	-1.11905		1000	1.39354
			-1500	-1.63631	-1.92017	-1.14659	-1.19195		1500	1.48752
			-1250	-1.59426	-1.82255	-1.03861	-1.05657		2000	1.67289
			-1000	-1.6288	-1.8661	-1.11764	-1.20397		2500	1.45405
			-750	-1.56422	-1.93068	-1.00972	-1.13091		3000	1.57248
			-500	-1.48762	-1.81353	-0.71792	-1.00759		3500	1.5506
			-250	-0.69711	-0.87299	-0.09464	-0.40955		4000	1.68705
			0	0.20509	-0.19	0.23001	0.0612		4500	1.50425
			250	0.85119	1.08464	0.23645	0.4778		5000	1.62655
			500	1.40939	1.75646	0.68122	0.8738		6000	1.54126
			750	1.47191	1.83306	0.86126	0.98622		9000	1.56218
			1000	1.49363	1.8661	0.95231	1.02528		12000	1.51388
			1250	1.53393	1.8691	1.0416	1.03773		15000	1.53901
			1500	1.52015	1.83006	1.0745	1.11175		18000	1.49653
			2000	1.56052	1.87361	1.19248	1.27329		21000	1.50168
			2500	1.57774	1.80152	1.21921	1.24686		24000	1.52313
			3000	1.57323	1.83756	1.19679	1.33973		27000	1.54802
			3500	1.52517	1.81654	1.15431	1.16723		30000	1.52356
			4000	1.52367	1.84808	1.14481	1.16344		--
			4500	1.58074	1.83907	1.212	1.33619		--
			5000	1.51916	1.8616	1.22393	1.19989		--
			6000	1.58562	1.88262	1.26429	1.31698		--
			9000	1.57473	1.83606	1.26132	1.35713		--
			12000	1.65217	1.81353	1.34103	1.44569		--
			15000	1.66783	1.81015	1.33723	1.43654		--
			18000	1.63731	1.72561	1.41027	1.46324		--
			21000	1.62129	1.75947	1.3915	1.43233		--
			24000	1.68888	1.77298	1.46703	1.51676		--
			27000	1.67236	1.78049	1.43737	1.49788		--
			30000	1.65884	1.77298	1.51513	1.52852		--
			--
			--
			--
			--
			--
			--
			--
			--
			--
			--
			--
			--
			--
			--
			--
			--
			--
			--
			--
			--
			--
			--
			--
			--
			--
			--
			--
			--
			--
			--

## Sheet: fig 2d
H	0GPa	2GPa	8.3GPa	10.2GPa	12.3GPa	14.1GPa				H	6.2GPa
50000	1.19159	1.15834	1.14444	1.05948	2.16873	2.06435				50000	1.15062
47000	1.14358	0.99846	1.03716	1.15125	2.22446	2.05178				47000	1.15912
44000	1.09558	0.93757	0.99347	1.057	2.20457	2.11241				44000	1.10299
41000	1.04757	0.9104	0.96293	1.04664	2.16488	2.02925				41000	0.9693
38000	0.99957	0.8838	0.99492	1.03445	2.1333	2.01929				38000	0.90354
35000	0.95156	0.83744	1.02678	1.17181	2.16681	1.97274				35000	0.84758
32000	0.90356	0.84654	0.93247	1.05567	2.02789	1.94514				32000	0.79283
29000	0.85556	0.68926	0.87871	0.90124	2.03228	1.88357				29000	0.75129
26000	0.8087	0.84233	0.8595	0.71762	2.04155	1.78895				26000	0.64933
23000	0.76179	0.82783	0.81519	0.71513	1.84089	1.70484				23000	0.64178
20000	0.70905	0.73073	0.86337	0.67684	1.80808	1.68982				20000	0.54454
17000	0.65738	0.76698	0.77333	0.47789	1.70581	1.54598				17000	0.51339
14000	0.60841	0.6725	0.79767	0.62406	1.60123	1.57739				14000	0.43126
11000	0.55545	0.58221	0.67183	0.362	1.53922	1.65677				11000	0.45014
8000	0.50898	0.55946	0.74272	0.44751	1.42638	1.53085				8000	0.45391
5000	0.45754	0.5191	0.64208	0.47823	1.3286	1.43221				5000	0.34643
4500	0.45304	0.49719	0.62612	0.45461	1.42146	1.3786				4500	0.32827
4000	0.43816	0.47294	0.57395	0.41338	1.43964	1.32467				4000	0.27763
3500	0.43061	0.33521	0.54893	0.48015	1.27251	1.32406				3500	0.27634
3000	0.41713	0.43021	0.54734	0.43498	1.34929	1.27624				3000	0.22687
2500	0.40881	0.4666	0.63378	0.55651	1.36864	1.30025				2500	0.40199
2000	0.39713	0.45525	0.50568	0.53292	1.36378	1.20176				2000	0.28736
1500	0.38135	0.40612	0.59708	0.53802	1.52621	1.34517				1500	0.47378
1250	0.37376	0.40113	0.61118	0.6094	1.55441	1.46538				1250	0.30015
1000	0.35738	0.4585	0.67191	0.56454	1.52986	1.24152				1000	0.38214
750	0.33178	0.47804	0.65395	0.60713	1.47956	1.48638				750	0.37931
500	0.28252	0.43769	0.53264	0.47371	1.50263	1.33555				500	0.34873
250	0.17843	0.35968	0.46885	0.49973	1.37132	1.27585				250	0.3425
0	-0.00436	0.18946	0.26762	0.29547	1.01877	1.11652				0	0.20112
-250	-0.17925	-0.08144	-0.10335	-0.09814	0.45246	0.7209				-250	0.04089
-500	-0.28325	-0.23699	-0.27888	-0.26791	0.1583	0.50662				-500	-0.07489
-750	-0.33662	-0.34786	-0.3549	-0.36998	-0.04296	0.37595				-750	-0.13002
-1000	-0.36273	-0.40829	-0.4055	-0.3817	-0.22877	0.2852				-1000	-0.22903
-1250	-0.37777	-0.4207	-0.47363	-0.41877	-0.39423	0.09741				-1250	-0.23242
-1500	-0.38339	-0.50386	-0.40679	-0.41452	-0.49721	-0.01973				-1500	-0.23453
-2000	-0.39641	-0.49691	-0.79216	-0.53761	-1.02786	-0.68808				-2000	-0.2718
-2500	-0.42277	-0.5139	-0.65292	-0.50824	-1.07039	-0.74565				-2500	-0.38087
-3000	-0.4233	-0.56025	-0.64763	-0.46658	-1.20776	-0.9002				-3000	-0.35253
-3500	-0.43429	-0.56952	-0.6951	-0.58504	-1.23356	-1.0087				-3500	-0.42726
-4000	-0.44061	-0.54326	-0.61979	-0.50844	-1.38053	-1.11482				-4000	-0.39913
-4500	-0.44905	-0.50581	-0.53663	-0.4016	-1.32641	-1.16546				-4500	-0.30742
-5000	-0.45633	-0.47197	-0.56345	-0.40891	-1.31647	-1.19825				-5000	-0.29237
-8000	-0.50662	-0.58912	-0.73396	-0.51985	-1.53925	-1.53176				-8000	-0.38693
-11000	-0.55307	-0.61567	-0.88234	-0.70209	-1.81941	-1.60794				-11000	-0.63004
-14000	-0.6002	-0.64612	-0.95198	-0.73947	-1.80085	-1.60961				-14000	-0.57599
-17000	-0.6498	-0.69404	-1.06784	-0.91827	-1.99083	-1.76414				-17000	-0.64779
-20000	-0.69956	-0.698	-1.07127	-0.82174	-1.98857	-1.74139				-20000	-0.64684
-23000	-0.75072	-0.72455	-1.1033	-0.85829	-1.98496	-1.81005				-23000	-0.70726
-26000	-0.8018	-0.7752	-1.1381	-0.90857	-2.06005	-1.74523				-26000	-0.71104
-29000	-0.84992	-0.72402	-1.18325	-0.81361	-2.05233	-1.84373				-29000	-0.64781
-32000	-0.89682	-0.84786	-1.22105	-0.96613	-2.10138	-1.92997				-32000	-0.82779
-35000	-0.94372	-0.83059	-1.191	-0.90385	-1.97566	-1.96166				-35000	-0.76296
-38000	-0.99062	-0.88002	-1.1719	-1.01497	-2.05813	-2.01573				-38000	-0.77534
-41000	-1.03752	-1.00395	-1.2146	-1.13207	-2.10042	-2.01123				-41000	-0.80828
-44000	-1.08442	-0.97348	-1.26814	-1.04468	-2.19599	-2.03526				-44000	-0.93033
-47000	-1.13132	-1.03991	-1.34334	-1.17064	-2.18155	-2.07715				-47000	-1.0494
-50000	-1.17823	-1.1604	-1.2938	-1.22687	-2.17903	-2.05834				-50000	-1.14473
-50000	-1.17823	-1.0963	-1.26395	-1.17874	-2.13784	-2.00878				-50000	-1.01974
-47000	-1.13132	-1.12333	-1.24571	-1.06271	-2.05716	-1.94214				-47000	-0.99298
-44000	-1.08442	-1.05381	-1.22962	-1.12596	-2.01704	-1.90459				-44000	-1.01384
-41000	-1.03752	-0.94917	-1.17491	-1.01715	-2.03528	-1.8325				-41000	-0.90268
-38000	-0.99062	-0.90753	-1.19207	-0.80253	-1.95756	-1.87756				-38000	-0.81479
-35000	-0.94372	-0.95263	-1.03254	-0.77149	-1.95139	-1.76887				-35000	-0.74929
-32000	-0.89682	-0.85494	-1.17113	-0.82923	-2.02251	-1.90009				-32000	-0.73552
-29000	-0.84992	-0.86404	-1.1438	-0.91187	-2.15554	-1.80397				-29000	-0.6931
-26000	-0.8018	-0.88731	-1.03656	-0.73738	-1.90579	-1.7394				-26000	-0.63268
-23000	-0.75072	-0.84803	-1.03545	-0.76167	-1.91674	-1.6542				-23000	-0.66195
-20000	-0.69956	-0.77453	-0.97408	-0.71483	-1.8912	-1.65227				-20000	-0.56188
-17000	-0.6498	-0.65618	-0.96232	-0.74641	-1.80914	-1.5937				-17000	-0.52789
-14000	-0.6002	-0.66975	-0.98288	-0.85068	-1.7706	-1.72286				-14000	-0.51845
-11000	-0.55307	-0.67203	-0.86584	-0.60484	-1.70518	-1.62219				-11000	-0.54019
-8000	-0.50662	-0.62685	-0.82732	-0.61692	-1.50163	-1.58385				-8000	-0.50751
-5000	-0.45633	-0.54981	-0.67337	-0.53365	-1.40329	-1.48796				-5000	-0.31824
-4500	-0.44905	-0.44093	-0.58719	-0.45995	-1.34266	-1.31382				-4500	-0.20995
-4000	-0.44061	-0.44201	-0.59269	-0.44815	-1.39503	-1.34366				--	--
-3500	-0.43429	-0.38254	-0.54953	-0.46512	-1.31307	-1.28413				3500	0.42726
-3000	-0.4233	-0.38227	-0.43706	-0.38268	-1.30083	-1.40267				4000	0.39913
-2500	-0.42277	-0.4422	-0.52421	-0.41064	-1.33411	-1.2396				4500	0.30742
-2000	-0.39641	-0.50305	-0.5692	-0.46181	-1.37962	-1.31121				5000	0.29237
-1500	-0.38339	-0.22138	-0.33316	-0.45856	-1.20038	-1.35694				8000	0.38693
-1250	-0.37777	-0.50405	-0.53441	-0.48117	-1.44753	-1.32309				11000	0.63004
-1000	-0.36273	-0.53071	-0.65696	-0.56416	-1.53609	-1.33266				14000	0.57599
-750	-0.33662	-0.37985	-0.54317	-0.33205	-1.41933	-1.39688				17000	0.64779
-500	-0.28325	-0.22794	-0.23062	-0.30913	-1.14355	-1.09421				20000	0.64684
-250	-0.17925	-0.11203	-0.19719	-0.24557	-1.11244	-1.17034				23000	0.70726
0	-0.00436	-0.01445	-0.02531	0.00479	-0.76475	-0.8349				26000	0.71104
250	0.17843	0.17906	0.22589	0.20122	-0.39651	-0.54325				29000	0.64781
500	0.28252	0.37123	0.4	0.31959	-0.0476	-0.39747				32000	0.82779
750	0.33178	0.37819	0.35588	0.3346	0.07882	-0.29565				35000	0.76296
1000	0.35738	0.47695	0.48168	0.43705	0.30614	-0.15901				38000	0.77534
1250	0.37376	0.51987	0.50442	0.42195	0.45747	-0.07111				41000	0.80828
1500	0.38135	0.21358	0.27692	0.5214	0.37479	0.17981				44000	0.93033
2000	0.39713	0.38552	0.50759	0.4318	0.97478	0.59363				47000	1.0494
2500	0.40881	0.30499	0.45839	0.51457	1.06883	0.73892				50000	1.14473
3000	0.41713	0.50898	0.49417	0.54337	1.19373	0.95264					--
3500	0.43061	0.37742	0.51597	0.37766	1.21062	1.10397					--
4000	0.43816	0.45426	0.48489	0.43894	1.1947	1.19417					--
4500	0.45304	0.46807	0.52866	0.40363	1.3102	1.21608					--
5000	0.45754	0.4639	0.54381	0.39259	1.334	1.22919					--
8000	0.50898	0.49379	0.68913	0.49159	1.51468	1.34003					--
11000	0.55545	0.47533	0.75765	0.50969	1.68001	1.49536					--
14000	0.60841	0.61302	0.83672	0.72668	1.77837	1.59874					--
17000	0.65738	0.59243	0.95042	0.70509	1.75445	1.75891					--
20000	0.70905	0.6451	0.90843	0.80951	1.89117	1.71561					--
23000	0.76179	0.78757	0.95293	0.87088	1.98604	1.80337					--
26000	0.8087	0.67171	0.95349	0.83596	2.05545	1.88412					--
29000	0.85556	0.82143	0.95894	0.69073	2.05888	1.91266					--
32000	0.90356	0.79091	0.958	0.90035	2.10866	1.97724					--
35000	0.95156	0.88183	1.06432	1.05848	2.16702	2.06886					--
38000	0.99957	0.91349	1.05969	1.18169	2.22047	2.12593					--
41000	1.04757	1.00927	1.01714	1.21248	2.1447	2.10791					--
44000	1.09558	1.05793	0.98964	1.16393	2.14813	2.09922					--
47000	1.14358	1.07261	1.10229	1.22	2.17332	2.16088					--
50000	1.19159	1.09501	1.03472	1.19441	2.14127	2.16498					--

## Sheet: fig 2e
H	10K		H	50K	100K	150K	200K	250K	300K
90000	9.3952		20000	5.66088	4.67493	2.45931	0.8233	0.16714	0.23502
89100	9.23894		19024.4	5.56645	4.77305	2.43568	0.89487	0.41911	0.28991
88200	9.09069		18048.8	5.67133	4.73554	2.43955	0.84574	0.34978	0.32388
87300	9.33267		17073.2	5.58551	4.60809	2.41737	0.81708	0.21526	0.27467
86400	9.4465		16097.6	5.31372	4.48366	2.19101	0.83546	0.26679	0.29979
85500	9.35709		15122	5.51817	4.71069	2.36032	0.69951	0.30758	0.33088
84600	9.30447		14146.3	5.42755	4.52694	2.35519	0.75501	0.20111	0.26744
83700	9.35914		13170.7	5.47073	4.50498	2.31876	0.66581	0.21644	0.16043
82800	9.12549		12195.1	5.42823	4.48024	2.22815	0.51242	0.22221	0.14851
81900	9.22803		11219.5	5.31968	4.4329	2.13216	0.51314	0.26816	0.18232
81000	9.29903		10243.9	5.35013	4.30425	2.11178	0.65811	0.34028	0.17802
80100	9.31069		9268.29	5.39062	4.25745	1.9683	0.46153	0.04032	0.10787
79200	9.26059		8292.68	5.40985	4.19622	1.90133	0.42539	0.21973	0.23644
78300	9.38983		7317.07	5.15727	4.30752	1.89887	0.40754	0.26454	0.28108
77400	9.30455		6341.46	5.24421	4.08435	1.8072	0.2585	0.12448	0.22326
76500	9.23966		5365.85	5.26752	4.03626	1.68815	0.25537	-0.00739	0.18165
75600	9.32164		4390.24	5.04544	3.64928	1.98656	0.12092	-0.05249	0.05866
74700	9.2701		3414.63	4.94664	3.53126	2.17028	0.0207	-0.02649	0.08784
73800	9.37062		2439.02	5.07998	3.86044	1.66445	0.20899	0.01866	0.27345
72900	9.342		1463.41	4.96537	3.47417	1.08554	0.16896	-0.1611	0.3895
72000	9.30948		487.805	4.22045	2.2197	0.77607	-0.04929	-0.30423	0.31147
71100	9.37165		-487.805	3.38875	-0.02885	-0.49782	-0.28598	-0.21079	0.2335
70200	9.29384		-1463.41	-1.5161	-3.00959	-1.77174	-0.32514	-0.11724	0.15559
69300	9.3486		-2439.02	-3.13743	-2.70605	-1.73167	-0.30848	-0.1048	0.3235
68400	9.54274		-3414.63	-3.45159	-4.50135	-1.37554	-0.29929	-0.1195	0.39056
67500	9.56101		-4390.24	-4.18006	-4.08154	-1.53797	-0.35495	-0.1222	0.43102
66600	9.58244		-5365.85	-4.9206	-3.63752	-1.84263	-0.38438	-0.13406	0.23978
65700	9.56744		-6341.46	-5.10822	-4.20011	-1.81886	-0.2197	-0.19936	0.0355
64800	9.4221		-7317.07	-5.32999	-3.98282	-1.73169	-0.37482	-0.26917	0.03468
63900	9.33646		-8292.68	-5.49565	-4.08011	-2.02785	-0.29629	-0.3227	0.13276
63000	9.49643		-9268.29	-5.25746	-4.25899	-2.26675	-0.53976	-0.13318	0.31483
62100	9.45438		-10243.9	-5.50477	-4.31978	-2.13699	-0.56667	-0.00188	0.17862
61200	9.32506		-11219.5	-5.59186	-4.58255	-2.14414	-0.55124	-0.09276	0.19737
60300	9.27344		-12195.1	-5.60009	-4.64311	-2.14317	-0.62359	-0.14952	0.20487
59400	9.31431		-13170.7	-5.53285	-4.47071	-2.10941	-0.64412	-0.14493	0.18163
58500	9.3795		-14146.3	-5.46	-4.39075	-2.22019	-0.70395	-0.19559	0.1457
57600	9.53872		-15122	-5.5622	-4.50283	-2.33023	-0.5789	-0.10939	0.09541
56700	9.46956		-16097.6	-5.64904	-4.53061	-2.26899	-0.77973	0.06576	0.07643
55800	9.16369		-17073.2	-5.64104	-4.77213	-2.45355	-0.77424	-0.16284	0.12287
54900	9.35051		-18048.8	-5.72187	-4.63923	-2.32036	-0.8543	-0.30168	0.02707
54000	9.2554		-19024.4	-5.64731	-4.70736	-2.4029	-0.90173	-0.32611	-0.01295
53100	9.39067		-20000	-5.51174	-4.68679	-2.44541	-0.89942	-0.37648	-0.05629
52200	9.32157		-20000	-5.66088	-4.67493	-2.45931	-0.8233	-0.16714	-0.23502
51300	9.20579		-19024.4	-5.56645	-4.77305	-2.43568	-0.89487	-0.41911	-0.28991
50400	9.41858		-18048.8	-5.67133	-4.73554	-2.43955	-0.84574	-0.34978	-0.32388
49500	9.55521		-17073.2	-5.58551	-4.60809	-2.41737	-0.81708	-0.21526	-0.27467
48600	9.42747		-16097.6	-5.31372	-4.48366	-2.19101	-0.83546	-0.26679	-0.29979
47700	9.34284		-15122	-5.51817	-4.71069	-2.36032	-0.69951	-0.30758	-0.33088
46800	9.30284		-14146.3	-5.42755	-4.52694	-2.35519	-0.75501	-0.20111	-0.26744
45900	9.55199		-13170.7	-5.47073	-4.50498	-2.31876	-0.66581	-0.21644	-0.16043
45000	9.48035		-12195.1	-5.42823	-4.48024	-2.22815	-0.51242	-0.22221	-0.14851
44100	9.28871		-11219.5	-5.31968	-4.4329	-2.13216	-0.51314	-0.26816	-0.18232
43200	9.34803		-10243.9	-5.35013	-4.30425	-2.11178	-0.65811	-0.34028	-0.17802
42300	9.47942		-9268.29	-5.39062	-4.25745	-1.9683	-0.46153	-0.04032	-0.10787
41400	9.5808		-8292.68	-5.40985	-4.19622	-1.90133	-0.42539	-0.21973	-0.23644
40500	9.59008		-7317.07	-5.15727	-4.30752	-1.89887	-0.40754	-0.26454	-0.28108
39600	9.44728		-6341.46	-5.24421	-4.08435	-1.8072	-0.2585	-0.12448	-0.22326
38700	9.36235		-5365.85	-5.26752	-4.03626	-1.68815	-0.25537	0.00739	-0.18165
37800	9.36651		-4390.24	-5.04544	-3.64928	-1.98656	-0.12092	0.05249	-0.05866
36900	9.36604		-3414.63	-4.94664	-3.53126	-2.17028	-0.0207	0.02649	-0.08784
36000	9.21449		-2439.02	-5.07998	-3.86044	-1.66445	-0.20899	-0.01866	-0.27345
35100	9.22497		-1463.41	-4.96537	-3.47417	-1.08554	-0.16896	0.1611	-0.3895
34200	9.35336		-487.805	-4.22045	-2.2197	-0.77607	0.04929	0.30423	-0.31147
33300	9.41845		487.805	-3.38875	0.02885	0.49782	0.28598	0.21079	-0.2335
32400	9.44251		1463.41	1.5161	3.00959	1.77174	0.32514	0.11724	-0.15559
31500	9.32115		2439.02	3.13743	2.70605	1.73167	0.30848	0.1048	-0.3235
30600	9.36576		3414.63	3.45159	4.50135	1.37554	0.29929	0.1195	-0.39056
29700	9.36563		4390.24	4.18006	4.08154	1.53797	0.35495	0.1222	-0.43102
28800	9.40871		5365.85	4.9206	3.63752	1.84263	0.38438	0.13406	-0.23978
27900	9.33138		6341.46	5.10822	4.20011	1.81886	0.2197	0.19936	-0.0355
27000	9.29436		7317.07	5.32999	3.98282	1.73169	0.37482	0.26917	-0.03468
26100	9.17754		8292.68	5.49565	4.08011	2.02785	0.29629	0.3227	-0.13276
25200	9.26865		9268.29	5.25746	4.25899	2.26675	0.53976	0.13318	-0.31483
24300	9.23805		10243.9	5.50477	4.31978	2.13699	0.56667	0.00188	-0.17862
23400	9.26914		11219.5	5.59186	4.58255	2.14414	0.55124	0.09276	-0.19737
22500	9.26007		12195.1	5.60009	4.64311	2.14317	0.62359	0.14952	-0.20487
21600	9.33234		13170.7	5.53285	4.47071	2.10941	0.64412	0.14493	-0.18163
20700	9.40293		14146.3	5.46	4.39075	2.22019	0.70395	0.19559	-0.1457
19800	9.29493		15122	5.5622	4.50283	2.33023	0.5789	0.10939	-0.09541
18900	9.1786		16097.6	5.64904	4.53061	2.26899	0.77973	-0.06576	-0.07643
18000	9.12122		17073.2	5.64104	4.77213	2.45355	0.77424	0.16284	-0.12287
17100	9.1855		18048.8	5.72187	4.63923	2.32036	0.8543	0.30168	-0.02707
16200	9.18179		19024.4	5.64731	4.70736	2.4029	0.90173	0.32611	0.01295
15300	9.10721		20000	5.51174	4.68679	2.44541	0.89942	0.37648	0.05629
14400	9.18711
13500	9.21296
12600	8.99432
11700	9.01984
10800	9.07569
9900	8.9961
9000	8.96193
8100	8.88859
7200	8.86746
6300	8.8161
5400	8.76116
4500	8.75108
3600	8.25938
2700	8.42508
1800	8.51685
900	8.25702
0	8.10519
-900	7.19182
-1800	3.41165
-2700	-3.37889
-3600	-4.04874
-4500	-5.78422
-5400	-8.26829
-6300	-6.40651
-7200	-8.32531
-8100	-8.74467
-9000	-8.92118
-9900	-9.20251
-10800	-9.06716
-11700	-9.08072
-12600	-9.18599
-13500	-9.2815
-14400	-9.22221
-15300	-8.99328
-16200	-9.15479
-17100	-9.30647
-18000	-9.30603
-18900	-9.28059
-19800	-9.25564
-20700	-9.20838
-21600	-9.20964
-22500	-9.10985
-23400	-9.25582
-24300	-9.20123
-25200	-9.24712
-26100	-9.29503
-27000	-9.23646
-27900	-9.14081
-28800	-9.22237
-29700	-9.34441
-30600	-9.4158
-31500	-9.42379
-32400	-9.40406
-33300	-9.44574
-34200	-9.50308
-35100	-9.34056
-36000	-9.29557
-36900	-9.27445
-37800	-9.12264
-38700	-9.49129
-39600	-9.47234
-40500	-9.09268
-41400	-9.22163
-42300	-9.31847
-43200	-9.25816
-44100	-9.39866
-45000	-9.50098
-45900	-9.49522
-46800	-9.41069
-47700	-9.38293
-48600	-9.41581
-49500	-9.30277
-50400	-9.32196
-51300	-9.43194
-52200	-9.54886
-53100	-9.55977
-54000	-9.64985
-54900	-9.47196
-55800	-9.36886
-56700	-9.38248
-57600	-9.27502
-58500	-9.39609
-59400	-9.30142
-60300	-9.44008
-61200	-9.44676
-62100	-9.38303
-63000	-9.42536
-63900	-9.40088
-64800	-9.44501
-65700	-9.50052
-66600	-9.30871
-67500	-9.31648
-68400	-9.2566
-69300	-9.27532
-70200	-9.29614
-71100	-9.45231
-72000	-9.3606
-72900	-9.28468
-73800	-9.34423
-74700	-9.26131
-75600	-9.34519
-76500	-9.55163
-77400	-9.2733
-78300	-9.29682
-79200	-9.40085
-80100	-9.47445
-81000	-9.47647
-81900	-9.18395
-82800	-9.37472
-83700	-9.43351
-84600	-9.34472
-85500	-9.45021
-86400	-9.20091
-87300	-9.24768
-88200	-9.42295
-89100	-9.5394
-90000	-9.2255
-90000	-9.3952
-89100	-9.23894
-88200	-9.09069
-87300	-9.33267
-86400	-9.4465
-85500	-9.35709
-84600	-9.30447
-83700	-9.35914
-82800	-9.12549
-81900	-9.22803
-81000	-9.29903
-80100	-9.31069
-79200	-9.26059
-78300	-9.38983
-77400	-9.30455
-76500	-9.23966
-75600	-9.32164
-74700	-9.2701
-73800	-9.37062
-72900	-9.342
-72000	-9.30948
-71100	-9.37165
-70200	-9.29384
-69300	-9.3486
-68400	-9.54274
-67500	-9.56101
-66600	-9.58244
-65700	-9.56744
-64800	-9.4221
-63900	-9.33646
-63000	-9.49643
-62100	-9.45438
-61200	-9.32506
-60300	-9.27344
-59400	-9.31431
-58500	-9.3795
-57600	-9.53872
-56700	-9.46956
-55800	-9.16369
-54900	-9.35051
-54000	-9.2554
-53100	-9.39067
-52200	-9.32157
-51300	-9.20579
-50400	-9.41858
-49500	-9.55521
-48600	-9.42747
-47700	-9.34284
-46800	-9.30284
-45900	-9.55199
-45000	-9.48035
-44100	-9.28871
-43200	-9.34803
-42300	-9.47942
-41400	-9.5808
-40500	-9.59008
-39600	-9.44728
-38700	-9.36235
-37800	-9.36651
-36900	-9.36604
-36000	-9.21449
-35100	-9.22497
-34200	-9.35336
-33300	-9.41845
-32400	-9.44251
-31500	-9.32115
-30600	-9.36576
-29700	-9.36563
-28800	-9.40871
-27900	-9.33138
-27000	-9.29436
-26100	-9.17754
-25200	-9.26865
-24300	-9.23805
-23400	-9.26914
-22500	-9.26007
-21600	-9.33234
-20700	-9.40293
-19800	-9.29493
-18900	-9.1786
-18000	-9.12122
-17100	-9.1855
-16200	-9.18179
-15300	-9.10721
-14400	-9.18711
-13500	-9.21296
-12600	-8.99432
-11700	-9.01984
-10800	-9.07569
-9900	-8.9961
-9000	-8.96193
-8100	-8.88859
-7200	-8.86746
-6300	-8.8161
-5400	-8.76116
-4500	-8.75108
-3600	-8.25938
-2700	-8.42508
-1800	-8.51685
-900	-8.25702
0	-8.10519
900	-7.19182
1800	-3.41165
2700	3.37889
3600	4.04874
4500	5.78422
5400	8.26829
6300	6.40651
7200	8.32531
8100	8.74467
9000	8.92118
9900	9.20251
10800	9.06716
11700	9.08072
12600	9.18599
13500	9.2815
14400	9.22221
15300	8.99328
16200	9.15479
17100	9.30647
18000	9.30603
18900	9.28059
19800	9.25564
20700	9.20838
21600	9.20964
22500	9.10985
23400	9.25582
24300	9.20123
25200	9.24712
26100	9.29503
27000	9.23646
27900	9.14081
28800	9.22237
29700	9.34441
30600	9.4158
31500	9.42379
32400	9.40406
33300	9.44574
34200	9.50308
35100	9.34056
36000	9.29557
36900	9.27445
37800	9.12264
38700	9.49129
39600	9.47234
40500	9.09268
41400	9.22163
42300	9.31847
43200	9.25816
44100	9.39866
45000	9.50098
45900	9.49522
46800	9.41069
47700	9.38293
48600	9.41581
49500	9.30277
50400	9.32196
51300	9.43194
52200	9.54886
53100	9.55977
54000	9.64985
54900	9.47196
55800	9.36886
56700	9.38248
57600	9.27502
58500	9.39609
59400	9.30142
60300	9.44008
61200	9.44676
62100	9.38303
63000	9.42536
63900	9.40088
64800	9.44501
65700	9.50052
66600	9.30871
67500	9.31648
68400	9.2566
69300	9.27532
70200	9.29614
71100	9.45231
72000	9.3606
72900	9.28468
73800	9.34423
74700	9.26131
75600	9.34519
76500	9.55163
77400	9.2733
78300	9.29682
79200	9.40085
80100	9.47445
81000	9.47647
81900	9.18395
82800	9.37472
83700	9.43351
84600	9.34472
85500	9.45021
86400	9.20091
87300	9.24768
88200	9.42295
89100	9.5394
90000	9.2255

## Sheet: fig 2f
P	MC		P	MC
1e-06	336009		2	12657
1	118686		6.3	58.2285
2.9	14843.2		12.3	7.97654
4.6	8391.21		13.8	3.86147
6.3	706.024		17.5	0.207
8.4	127.217		21	0.22183
10.6	36.2855		24.3	0.10139
12.9	18.9586
16.3	0.8416
18.4	0.218
22.4	0.1177

## Sheet: fig 2g
P	sigma_xy		P	sigma_xy
1	0.04692		2	0.000626322
2.9	0.02748		6.4	0.27384
4.6	0.16933		12.3	0.07
6.3	1.76353		13.8	3.5
8.4	1.35191		17.5	12.8
10.6	1.9327		21	9.3
12.9	1.53569
16.3	17
18.4	17

[truncated: 9 more sheets: fig 2h, fig 2i, fig 2j, fig 3b, fig 3c, fig 3f, fig 3g, fig 4c, fig 4d]
